# Supplementary material for: Elution Kinetics from Antibiotic-Loaded Calcium Sulfate Beads, Antibiotic-Loaded Polymethacrylate Spacers, and a Powdered Antibiotic Bolus for Surgical Site Infections in a Novel In Vitro Draining Knee Model
Source: Antibiotics (Basel). 2021 Mar 8;10(3):270. doi: 10.3390/antibiotics10030270 (PMC8000420; doi:10.3390/antibiotics10030270)
Supplement: Supplementary file 1 [file antibiotics-10-00270-s001.zip]

Archive with 3 entries (2 files):
- supplementary/
- supplementary/antibiotics-1120192-supplementary-proof.docx
- supplementary/supplementary file 1.xlsx
