# Supplementary material for: Elution Kinetics from Antibiotic-Loaded Calcium Sulfate Beads, Antibiotic-Loaded Polymethacrylate Spacers, and a Powdered Antibiotic Bolus for Surgical Site Infections in a Novel In Vitro Draining Knee Model
Source: Antibiotics (Basel). 2021 Mar 8;10(3):270. doi: 10.3390/antibiotics10030270 (PMC8000420; doi:10.3390/antibiotics10030270)
Supplement: Supplementary file 1 [file antibiotics-10-00270-s001.zip › supplementary/supplementary file 1.xlsx]

## Sheet: Paper Info
	Vancomycin & Tobramycin
Flow Rate	0.3mL/min						Lowest	Highest
Column Oven	40°C				Detection Limits		0.98	250	µg/mL
Gradient	2.00 min	70% A	30% B
	5.00 min	5% A	95% B
	6.00 min	5% A	95% B				Below limits of detection
	6.10 min	90% A	5% B				No sample
Stop time	10.00 min
Post time	5.00 min
							CSBv+tSpaceru data was not used because it was clinically irrelevant
Method Development	V&T
Injection Source	Als
Injection Location	Als
Binary Pump	G7112B
Flow Rate	0.300 mL/min
High Pressure Limit	400 bar
Stoptime	10.00 min
Posttime	5.00 min
Mobile Phase A	H2O + 0.1% HFBA
Mobile Phase B	ACN + 0.1% HFBA
Sampler	G7129A
Draw Speed	200 µL/min
Eject Speed	400 µL/min
Wait time after draw	1.2 secs
Needle Wash	Yes
Column Oven	G7130A
Temperature set	40°C
Not Ready Limit Value	0.8°C
Mass Spectrometer Detector
Ionization mode	API-ES
Polarity	Positive
SIM Parameters
SIM Ion	468.2 T & 724.8 V
Fragmentor	130
Gain EMV	1
Actual dwell	294
Spray Chamber
Gas Temp	345°C
Drying Gas	9.0 L/min
Neb Pressure	50 psig
Vcap (Positive)	3500V
Vcap (Negative)	3000V
General Calibration Settings
Curve type	Quadratic
Origin	Ignored
Weight	Equal
Machine
Agilent Infinity II 1260 Lab LC/MSD
Column
Poroshell 120
SB-C18 2.7µm, 2.1 x 100mm
PN:	685775-902(T)
SN:	USCFH07050
LN:	B18178

## Sheet: CSBv+tSpaceru
	This data was not used because it was clinically irrelevant
	TOB Concentration (µg/mL)						VANC Concentration (µg/mL)									Spacer (no antibiotic) + Beads (1g Vancomycin & 240mg Tobramycin)
	G1	G1Br	G1C	G1E	G1F			G1	G1Br	G1C	G1E	G1F				Averages over all repeats				Std Dev over all repeats
Blank	2.241						Blank	0
0	602.083						0	364.565								Timepoint	Tob	Vanc			Timepoint	Tob	Vanc
0	603.309						0	356.007								0	601.244	358.45			0	2.58801	5.33162
0	598.341						0	354.777								0.05	472.942	610.978			0.05	656.154	679.613
Blank	0	0.693					Blank	0	0							0.1	418.855	770.438			0.1	475.461	744.075
5		53.276	124.124	171.347	1554.98		5		0	209.329	438.982	1756.63				0.15	316.031	712.217			0.15	331.968	793.712
5		53.642	124.014	150.533	1567.81		5		0	206.651	628.151	1739.08				0.2	221.764	711.441			0.2	250.02	706.988
5		53.641	124.455	142.909	1554.57		5		0	197.532	622.532	1532.85				0.25	155.076	501.097			0.25	178.753	502.062
blank		0.716	0	0	0		BLANK		0	0	0	0				0.3	103.357	396.973			0.3	139.963	340.259
10		17.778	118.83	355.403	1161.33		10		160.774	190.851	1080.38	1884.24				0.35	78.2042	299.068			0.35	103.638	208.195
10		17.598	119.529	355.784	1167.47		10		109.26	181.412	753.383	1866.97				0.4	68.8135	242.078			0.4	101.394	173.703
10		18.017	121.162	370.965	1202.39		10		157.536	167.375	773.829	1919.25				0.45	48.7231	137.619			0.45	65.6674	67.1113
blank		0.677	0	0	0		BLANK		0	0	0	0				0.5	41.6942	106.828			0.5	53.3187	29.2879
15	190.918	14.896	26.641	480.451	857.017		15	140.981	133.593	220.484	1173.44	2064.86				0.55	50.294	122.722			0.55	45.6403	49.1496
15	187.306	14.143	26.768	508.431	854.026		15	140.383	93.481	221.831	892.975	2100.95				1	175.463	150.579			1	217.631	121.017
15	188.438	13.938	26.765	494.034	856.695		15	141.339	134.887	221.702	861.583	2140.76				2	91.9715	151.467			2	136.43	73.9977
Blank	0	0.66	0.67	0	0		Blank	0	0	0	0	0				3	106.954	203.529			3	158.437	116.248
20		14.313	19.07	257.057	589.118		20		127.958	155.823	957.601	1795.71				4	126.016	234.395			4	149.45	103.352
20		14.19	18.937	251.926	609.306		20		129.806	154.768	678.535	1774.73				5	146.914	328.063			5	154.106	250.687
20		14.269	18.647	249.289	605.04		20		128.496	155.144	679.797	1798.92				6	163.159	369.543			6	153.468	246.837
blank		0.664	0	0	0		Blank		0	0	0	0				7	135.753	219.632			7	142.757	174.266
25		12.54	15.089	161.325	418.879		25		83.831	95.414	560.329	1224.87				8	272.883	427.175			8	272.742	208.122
25		12.662	14.748	153.992	431.211		25		83.243	93.013	537.013	1304.68				12	199.901	787.843			12	226.385	1181.27
25		12.515	14.92	165.312	447.715		25		83.735	124.844	546.027	1276.18				18	245.226	905.776			18	230.861	1334.82
blank		0.647	0.645	0	0		BLANK		0	0	0	0				24	221.108	820.992			24	206.749	1192.53
30		12.71	15.174	77.462	341.836		30		114.464	94.858	371.443	904.566				48	206.43	1009.25			48	250.325	1301.94
30		12.796	15.293	46.137	340.097		30		86.281	129.755	519.057	902.319			D5	120	170.297	895.919		D5	120	265.382	1321.69
30		12.644	17.183	31.464	317.483		30		114.688	127.736	510.814	887.694			D8	192	137.806	743.681		D8	192	246.001	1153.09
blank		0	0.644	0	0		Blank		0	0	0	0			D11	264	215.989	1121.53		D11	264	321.849	1678.99
35		13.459	16.917	0	244.985		35		120.456	130.599	326.431	567.502			D14	336	94.8634	656.39		D14	336	140.147	981.025
35		13.654	16.832	70.012	250.054		35		88.094	127.514	406.216	645.621			D17	408	58.36	547.454		D17	408	85.4735	817.466
35		13.553	17.154	33.762	248.068		35		119.649	124.648	366.51	565.572			D20	480	53.8224	379.725		D20	480	78.5999	566.449
blank		0.669	0	0	0		Blank		0	0	0	0			D23	552	58.716	240.449		D23	552	85.9861	358.485
40		13.654	16.656	8.251	232.628		40		116.692	93.92	239.98	508.954			D26	624	35.8943	167.662		D26	624	51.757	249.629
40		13.623	16.811	8.112	239.338		40		116.216	123.792	236.272	518.323			D29	696	7.73244	82.2697		D29	696	9.4055	122.901
40		13.48	16.585	8.031	238.593		40		87.448	122.412	219.424	521.505			D32	768	6.829	54.56		D32	768	8.06902	81.3662
blank		0.641	0.642	0	0		Blank		0	0	0	0			D35	840	6.41844	33.3069		D35	840	7.46317	49.2426
45		13.777	15.443	8.123	156.556		45		115.579	111.397	130.652	251.693			D38	912	4.54	15.0457		D38	912	3.40625	20.4637
45		13.969	15.539	8.075	157.751		45		115.701	83.612	36.846	233.439			D41	984	3.40533	8.49433		D41	984	2.20143	11.5368
45		13.753	15.39	8.063	158.238		45		116.919	111.59	104.531	239.471
blank		0	0.648	0	0		Blank		0	0	0	0
50		13.39	15.446	7.96	128.955		50		114.157	83.473	83.516	145.349
50		13.455	15.446	7.933	130.09		50		82.947	108.736	81.674	153.473
50		13.447	15.427	7.88	130.901		50		84.655	109.582	80.354	154.015
blank		0.648	0.642	0	0		Blank		0	0	0	0
55		12.966	15.951	50.451	119.741		55		83.898	116.333	203.556	89.96
55		13.582	16.327	50.704	121.983		55		83.765	115.299	196.083	91.459
55		13.486	15.333	49.913	123.091		55		83.045	114.766	204.887	89.611
blank		0	0	0	0		Blank		0	0	0	0
60	591.288	16.204	110.953	55.454	104.089		60	343.171	132.431	61.66	214.372	14.448
60	591.8	16.119	110.266	56.284	103.572		60	339.186	133.953	59.197	208.573	7.441
60	587.874	16.192	110.387	56.524	104.938		60	341.517	131.725	57.18	206.169	7.665
Blank	0	0.656	0	0	0		Blank	0	0	0	0	0
2	350.859	15.415	19.184	60.365	11.343		2	251.416	128.891	134.212	202.578	59.154
2	354.418	15.748	19.37	60.288	11.589		2	261.883	93.18	97.878	200.621	58.15
2	354.459	15.646	19.496	59.851	11.541		2	268.633	127.481	133.178	195.724	59.019
Blank	0	0	0	0	0		Blank	0	0	0	0	0
3	409.509	27.117	27.793	51.311	15.761		3	372.176	291.57	207.39	163.93	84.293
3	411.87	27.345	27.93	52.806	15.602		3	369.351	0	210.058	162.812	82.756
3	415.087	26.786	27.648	52.101	15.646		3	380.578	275.104	203.107	164.636	85.181
Blank	0	0.707	0	0	0		Blank	0	0	0	0	0
4	403.145	129.16	29.908	48.168	17.888		4	394.729	280.995	222.555	177.797	100.526
4	404.258	129.646	29.666	49.107	17.652		4	411.9	267.834	225.229	185.613	99.516
4	404.707	129.924	29.857	49.402	17.746		4	393.348	256.778	223.048	174.435	101.629
Blank	0	0	0	0	0		Blank	0	0	0	0	0
5	415.647	0	155.28	27.717	18.62		5	450.319	0	529.568	87.828	104.333
5	415.051	173.022	161.584	27.452	18.468		5	445.978	704.879	523.563	91.413	104.019
5	416.814	171.8	156.547	27.287	18.424		5	435.076	716.06	530.866	92.977	104.072
Blank	0	0	0	0	0		Blank	0	0	0	0	0
6	427.106	171.689	158.709	41.683	11.74		6	480.402	691.299	503.672	112.785	72.145
6	431.28	172.26	161.06	40.701	11.618		6	483.57	682.049	492.662	104.959	71.72
6	435.93	170.706	160.263	41.03	11.604		6	491.354	681.528	489.136	112.887	72.979
Blank	0	0	0	0	0		Blank	0	0	0	0	0
7	397.008	50.236	135.521	78.943	13.246		7	436.171	0	375.369	195.696	83.209
7	402.604	50.352	135.96	79.787	13.27		7	432.341	0	390.157	193.162	82.864
7	398.945	49.451	138.083	79.603	13.287		7	454.623	0	367.721	200.98	82.187
Blank	0	0.716	0	0	0		Blank	0	0	0	0	0
8	721.263	139.733	127.59	97.176			8	763.225	422.022	275.197	235.248
8	733.78	142.113	131.109	96.321			8	749.475	435.407	288.085	248.678
8	717.577	142.868	130.265	94.797			8	743.744	420.161	283.82	261.034
Blank	0	0	0	0			Blank	0	0	0	0
12	629.427	126.843	117.358	108.479	16.545		12	3048.45	321.192	179.185	350.301	147.252
12	635.706	128.016	116.515	107.388	16.477		12	3057.59	328.954	173.632	0	146.668
12	625	128.293	117.093	108.946	16.429		12	3081.23	326.318	172.214	334.783	149.87
Blank	0	0	0	0	0		Blank	0	0	0	0	0
18	640.698	111.695	114.063	130.355			18	3120.74	296.948	221.289	0
18	620.365	113.032	109.846	128.843			18	3098.73	299.671	207.275	0
18	622.298	113.581	109.973	127.96			18	3114.27	302.828	207.566	0
Blank	0	0	0	0			Blank	0	0	0	0
24	615.129	109.41	106.38	163.969	106.299		24	3075.39	336.171	228.276	0	436.218
24	622.821	112.414	107.507	162.259	106.687		24	3108.42	343.451	234.242	0	427.295
24	617.124	112.093	106.626	160.746	107.161		24	3137.66	333.17	229.579	0	425.016
Blank	0	0	0	0	0		Blank	0	0	0	0	0
48	611.255	3.629	129.085		78.126		48	3190.95	213.28	201.814		460.835
48	622.258	3.607	130.298		78.553		48	3169.25	201.308	203.296		461.878
48	609.042	3.515	129.775		78.022		48	3121.31	219.95	201.031		466.099
Blank	0	0	0		0		Blank	0	0	0		0
D5	601.868	1.371	1.309		70.848		D5	3034.34	53.524	43.853		409.34
D5	606.139	1.347	1.318		70.731		D5	3102.53	53.485	51.618		411.027
D5	614.786	1.337	1.29		71.223		D5	3080.94	45.009	52.044		413.316
Blank	0	0	0		0		Blank	0	0	0		0
D8	542.758	1.38	1.323		2.849		D8	2623.53	2.213	1.84		329.293
D8	547.621	1.376	1.326		2.772		D8	2684.56	2.17	1.835		327.816
D8	546.863	1.372	1.314		2.713		D8	2616.83	2.197	1.817		330.075
Blank	0	0	0		0		Blank	0	0	0		0
D11	639.112	1.438	1.45				D11	3317.61	2.693	1.983
D11	644.213	1.441	1.422				D11	3366	2.666	1.839
D11	651.974	1.447	1.403				D11	3396.46	2.657	1.884
blank	0	0	0				blank	0	0	0
D14	286.815	1.438	1.483				D14	1947.95	2.759	2.149
D14	282.813	1.442	1.442				D14	1994.11	2.755	2.11
D14	275.431	1.442	1.465				D14	1950.87	2.706	2.105
Blank	2.146	0	0				Blank	0	0	0
D17	174.827	1.384	1.367				D17	1645.55	2.869	2.116
D17	169.599	1.413	1.375				D17	1640.74	2.857	2.08
D17	172.508	1.42	1.347				D17	1625.86	2.901	2.1
Blank	2.1	0	0				Blank	0	0	0
D20	157.942	1.483	1.378				D20	1122.58	2.424	1.788
D20	161.594	1.474	1.415				D20	1143.1	2.442	1.767
D20	156.284	1.458	1.374				D20	1139.18	2.443	1.792
Blank	2.093	0	0				Blank	0	0	0
D23	176.283	1.38	1.403				D23	712.268	1.842	1.137
D23	173.535	1.381	1.415				D23	724.783	1.822	1.15
D23	170.221	1.404	1.422				D23	718.178	1.763	1.094
Blank	2.129	0	0				Blank	0	0	0
D26	105.911	1.378	1.406				D26	487.699	1.556	1.112
D26	105.615	1.389	1.378				D26	512.865	1.521	1.025
D26	103.163	1.398	1.411				D26	500.621	1.491	1.064
Blank	2.108	0	0				Blank	0	0	0
D29	20.59	1.402	1.466				D29	252.715	0.544	0.146
D29	20.313	1.471	1.48				D29	242.48	0.559	0.164
D29	19.91	1.476	1.484				D29	243.084	0.578	0.157
Blank	1.972	0	0				Blank	0	0	0
D32	17.836	1.449	1.42				D32	163.687	0.554	0.056
D32	17.238	1.434	1.445				D32	163.281	0.545	0.074
D32	17.683	1.491	1.465				D32	162.172	0.591	0.08
Blank	0	0	0				Blank	0	0	0
D35	16.794	1.483	1.445				D35	99.782	0.72	0.239
D35	16.049	1.468	1.427				D35	99.139	0.683	0.263
D35	16.255	1.417	1.428				D35	97.96	0.718	0.258
Blank	0	0	0				Blank	0	0	0
D38	9.029	1.596	3.08				D38	42.494	0.988	1.81
D38	9.103	1.549	3.015				D38	42.046	0.958	1.859
D38	8.878	1.609	3.001				D38	42.437	0.99	1.829
BLANK	0	0	0				BLANK	0	0	0
D41	6.269	1.286	2.703				D41	23.871	0.458	1.211
D41	6.152	1.289	2.705				D41	23.791	0.439	1.186
D41	6.249	1.283	2.712				D41	23.949	0.381	1.163
Blank	0	0	0				Blank	0	0	0

## Sheet: CSBv+tplusSpacerv+t
	TOB Concentration (µg/mL)							VANC Concentration (µg/mL)							Spacer (2g Vancomycin & 2g Tobramycin) + Beads (1g Vancomycin & 240mg Tobramycin)
	G2	G2B	G2C	G2D	G2E			G2	G2B	G2C	G2D	G2E				Averages over all repeats					Std Dev over all repeats
Blank	0						Blank	0
0	1010.9						0	542.214								Timepoint	Tob	Vanc			Timepoint	Tob	Vanc
0	1030.77						0	543.327								0	1020.85	544.972			0	9.93356	3.85408
0	1020.89						0	549.376								0.05	619.64	604.031			0.05	764.267	580.608
Blank	0						Blank	0								0.1	437.238	605.786			0.1	530.49	637.231
0.05		87.611	67.655	462.554	1851.24		0.05		115.643	155.372	725.404	1480.39				0.15	308.704	579.119			0.15	334.319	648.986
0.05		84.617	67.146	460.77	1881.41		0.05		114.653	99.547	727.889	1489.33				0.2	259.483	595.669			0.2	282.205	703.901
0.05		84.669	67.245	485.498	1835.27		0.05		114.283	100.024	690.439	1435.4				0.25	195.539	442.609			0.25	199.583	495.914
Blank		1.911	1.732	0	0		Blank		0	0	0	0				0.3	154.263	332.938			0.3	156.335	361.389
0.1		38.578	26.573	398.038	1268.84		0.1		104.803	83.678	689.553	1545.52				0.35	117.128	225.693			0.35	114.107	239.144
0.1		38.079	27.054	401.829	1272.62		0.1		105.127	84.057	690.33	1575.52				0.4	93.8513	144.569			0.4	90.2023	135.642
0.1		38.42	26.831	423.884	1286.11		0.1		103.913	0.468	703.562	1582.91				0.45	71.1347	88.961			0.45	64.9519	83.6009
Blank		1.805	1.694	0	0		Blank		0	0	0	0				0.5	60.3213	54.9152			0.5	56.8629	51.2694
0.15	227.551	29.192	19.41	371.459	890.426		0.15	327.014	94.557	73.845	667.63	1731.22				0.55	43.256	55.1833			0.55	47.2814	42.2078
0.15	227.123	29.819	19.188	368.852	894.671		0.15	314.704	89.615	72.872	642.651	1768.11				1	228.84	125.457			1	397.579	207.437
0.15	223.422	29.286	19.13	367.212	913.826		0.15	332.871	89.849	71.861	620.444	1789.54				2	128.661	104.437			2	243.456	150.128
Blank	2.152	1.826	1.706	0	0		Blank	0	0	0	0	0				3	152.699	183.196			3	280.683	207.646
0.2		22.916	15.44	321.403	674.272		0.2		86.257	67.636	540.326	1695.59				4	150.909	197.92			4	274.328	222.799
0.2		22.846	15.176	324.627	672.018		0.2		86.714	66.282	542.219	1715.13				5	169.651	250.503			5	275.1	227.376
0.2		23.122	15.205	330.18	676.595		0.2		84.841	0.329	533.691	1729.01				6	173.292	244.755			6	283.131	259.454
Blank		1.779	0	0	0		Blank		0	0	0	0				7	163.106	243.462			7	263.328	225.403
0.25		17.791	11.618	289.224	457.938		0.25		76.758	61.203	467.787	1219.54				8	201.012	270.671			8	293.821	263.913
0.25		17.683	11.79	287.637	466.979		0.25		76.543	0.143	457.154	1208.75				12	146.065	680.846			12	240.925	1152.26
0.25		17.764	11.963	289.601	466.475		0.25		77.652	0.358	464.22	1201.21				18	190.895	824.549			18	251.037	1285.2
Blank		1.727	1.666	0	0		Blank		0	0	0	0				24	142.2	777.977			24	237.968	1152.41
0.3		16.143	11.028	236.497	354.915		0.3		87.674	0.046	355.751	898.652				48	162.248	950.611			48	261.456	1234.57
0.3		16.272	10.98	217.586	387.029		0.3		84.632	0.192	363.456	884.988			D5	120	150.709	830.258		D5	120	263.718	1245.33
0.3		16.015	10.908	217.51	356.268		0.3		85.65	0.164	358.447	875.605			D8	192	136.471	750.766		D8	192	237.689	1059.04
Blank		1.748	0	0	0		Blank		0	0	0	0			D11	264	209.878	1111.47		D11	264	307.669	1570.51
0.35		15.612	11.834	181.375	265.903		0.35		81.305	0.298	227.139	613.209			D14	336	61.5766	706.053		D14	336	84.6661	980.754
0.35		15.689	11.778	154.131	270.158		0.35		80.11	0.209	225.881	615.287			D17	408	54.3988	684.717		D17	408	74.2642	983.312
0.35		15.449	11.849	179.408	272.35		0.35		80.83	0.24	224.002	559.803			D20	480	55.1311	440.426		D20	480	75.5944	630.647
Blank		1.795	1.66	0	0		Blank		0	0	0	0			D23	552	51.773	373.162		D23	552	70.7185	539.781
0.4		14.951	11.59	151.567	216.962		0.4		80.915	0.047	143.34	356.569			D26	624	46.7914	220.994		D26	624	62.832	316.549
0.4		15.193	11.606	121.138	216.235		0.4		81.549	0.228	147.324	351.478			D29	696	33.9359	196.291		D29	696	43.9883	285.447
0.4		14.522	11.473	122.942	218.037		0.4		82.075	0	146.565	344.737			D32	768	28.3352	166.743		D32	768	35.0557	240.463
Blank		1.706	1.684	0	0		Blank		0	0	0	0			D35	840	15.2443	52.1827		D35	840	16.2951	69.2937
0.45		14.28	10.837	93.618	157.515		0.45		76.56	0.197	61.104	213.454			D38	912	13.8644	28.2229		D38	912	14.529	33.6507
0.45		14.173	10.852	116.992	157.395		0.45		76.659	0	55.891	216.869			D41	984	6.67311	19.5298		D41	984	4.18337	20.9067
0.45		14.05	10.905	93.853	159.147		0.45		79.535	0.002	62.781	224.48
Blank		1.739	1.66	0	0		Blank		0	0	0	0
0.5		13.269	9.524	74.16	141.621		0.5		74.406	0	22.681	124.13
0.5		13.564	9.542	75.828	143.583		0.5		74.732	0	17.07	126.156
0.5		13.138	9.535	76.256	143.836		0.5		72.823	0	19.891	127.094
Blank		1.705	0	0	0		Blank		0	0	0	0
0.55		14.027	11.721	25.933	120.951		0.55		83.206	0.053	0.818	69.051
0.55		14.111	11.692	26.2	120.971		0.55		81.169	0.203	103.857	68.014
0.55		13.805	11.752	26.602	121.307		0.55		82.522	0.116	104.468	68.723
Blank		0	1.675	0	0		Blank		0	0	0	0
1	993.181	14.04	11.888	20.82	104.096		1	523.114	86.208	0.221	0.489	1.445
1	992.248	14.144	11.954	19.968	103.538		1	523.573	86.809	0.101	0.431	4.407
1	996.421	13.803	11.731	20.63	104.135		1	515.531	85.155	0.107	52.142	2.125
Blank	0	1.719	1.689	0	0		Blank	0	0	0	0	0
2	597.712	15.241	12.902	8.68	7.474		2	385.597	85.607	0.221	37.26	35.395
2	597.727	15.118	12.862	8.699	7.509		2	384.712	87.056	0	0.006	35.078
2	601.645	15.101	12.817	8.847	7.574		2	393.623	86.529	0.026	0.076	35.374
Blank	0	1.693	1.677	0	0		Blank	0	0	0	0	0
3	693.179	23.779	24.397	5.509	14.699		3	588.703	117.84	141.686	0	77.439
3	695.4	23.899	24.24	5.519	15.107		3	558.27	116.229	165.5	0	77.018
3	695.985	23.863	24.455	5.621	14.827		3	567.717	118.613	138.526	0	80.402
Blank	0	0	1.703	0	0		Blank	0	0	0	0	0
4	680.645	23.411	23.052	10.857	16.579		4	629.475	119.591	130.566	0.248	93.005
4	685.402	22.997	23.376	10.702	16.607		4	617.929	117.355	129.778	0.421	92.822
4	676.568	22.989	22.976	10.731	16.739		4	612.727	118.826	153.533	60.919	91.604
Blank	0	0	1.696	0	0		Blank	0	0	0	0	0
5	698.642	57.649	62.078	12.212	17.498		5	649.524	163.155	288.118	76.268	99.483
5	700.526	56.927	62.512	11.953	17.323		5	673.735	164.343	278.884	0.498	98.466
5	699.803	56.566	61.809	12.157	17.113		5	662.072	162.286	261.305	75.588	103.825
Blank	0	1.754	1.861	0	0		Blank	0	0	0	0	0
6	718.333	59.097	65.021	13.47	11.504		6	710.764	155.847	251.336	83.39	71.208
6	720.061	57.852	64.774	13.036	11.46		6	737.515	146.765	248.269	84.071	70.642
6	717.269	58.055	65.005	12.987	11.46		6	717.973	150.085	243.231	0.232	0
Blank	0	1.739	1.867	0	0		Blank	0	0	0	0	0
7	665.745	58.678	63.771	12.786	12.168		7	669.314	154.043	238.436	91.463	78.346
7	673.63	59.112	62.06	12.652	12.198		7	666.086	148.648	239.831	89.507	77.119
7	670.887	57.15	60.832	12.785	12.142		7	657.428	147.36	228.973	87.995	77.384
Blank	0	1.743	1.849	0	0		Blank	0	0	0	0	0
8	686.482	51.842	52.089	10.831			8	705.624	142.532	189.709	82.761
8	691.145	56.277	51.617	11.17			8	696.13	142.736	188.702	83.09
8	684.408	54.811	50.57	10.906			8	696.13	138.148	181.876	0.617
Blank	0	1.759	1.841	0	0		Blank	0	0	0	0	0
12	613.185	54.03	50.649	1.522	14.381		12	2915.26	140.925	184.731	0	133.092
12	609.313	54.212	50.772	1.516	14.615		12	2916.24	142.164	182.482	47.501	130.5
12	606.918	53.777	50.211	1.494	14.387		12	2882.73	138.505	184.56	47.509	166.502
Blank	0	0	1.78	0	0		Blank	0	0	0	0	0
18	597.608	129.085	33.399	1.511			18	2945.83	154.109	152.938	53.573
18	599.648	130.298	33.342	1.491			18	2965.42	160.922	152.172	53.836
18	599.981	129.775	33.108	1.491			18	2950.88	150.583	154.327	0
Blank	0	0	1.714	0			Blank	0	0	0	0
24	598.491	38.281	32.707	1.518	38.156		24	2984.89	127.199	155.272	53.86	608.289
24	604.391	38.296	32.616	1.508	37.807		24	2973.67	124.083	149.844	53.765	590.735
24	600.707	38.112	32.702	1.501	36.214		24	2947.68	125.926	150.785	0	623.667
Blank	0	0	1.763	0	0		Blank	0	0	0	0	0
48	591.764	15.938	14.405		23.202		48	2955.44	99.064	115.52		626.518
48	598.495	16.028	14.509		22.589		48	2949.51	100.53	113.717		623.257
48	597.088	16.041	14.372		22.544		48	2990.41	97.985	116.837		618.545
Blank	0	1.681	1.707		0		Blank	0	0	0		0
120	588.683	4.104	3.238		7.45		120	2897.95	65.793	47.449		319.939
120	586.067	4.094	3.32		7.5		120	2905.66	77.11	47.453		316.753
120	589.326	4.109	3.282		7.336		120	2858	66.412	47.672		312.901
Blank	0	1.659	0		0		Blank	0	0	0		0
192	527.254	3.746	3.581		7.888		192	2492.42	43.677	38.562		451.26
192	533.664	3.814	3.583		7.905		192	2524.46	43.474	38.127		438.329
192	530.93	3.795	3.589		7.901		192	2435.69	43.597	38.159		421.436
Blank	0	0	0		0		Blank	0	0	0		0
264	614.522	5.044	4.512				264	3203.02	72.494	57.695
264	622.481	5.043	4.496				264	3224.5	70.405	56.74
264	623.268	5.066	4.467				264	3188.77	71.741	57.895
Blank	0	0	1.667				Blank	0	0	0
336	175.326	5.468	4.779				336	1987.32	54.866	47.778
336	173.865	5.44	4.855				336	2035.43	53.608	48.844
336	174.198	5.418	4.84				336	2018.1	59.186	49.344
Blank	2.109	0	0				Blank	0	0	0
408	156.625	5.114	4.569				408	1980.26	33.863	27.118
408	151.448	5.226	4.61				408	2009.11	30.114	26.609
408	152.125	5.22	4.652				408	1997.91	30.26	27.206
Blank	2.088	0	0				Blank	0	0	0
480	156.516	5.06	4.415				480	1272.59	22.699	18.608
480	154.716	5.05	4.468				480	1300.1	20.97	18.662
480	156.53	4.959	4.466				480	1270.96	20.46	18.785
Blank	2.09	0	0				Blank	0	0	0
552	147.397	4.983	4.286				552	1079.75	14.788	11.905
552	146.405	4.958	4.303				552	1103.47	14.842	11.993
552	144.372	4.914	4.339				552	1095.25	14.516	11.945
Blank	2.073	0	0				Blank	0	0	0
624	132.614	5.261	4.633				624	640.351	11.423	9.375
624	128.93	5.249	4.611				624	629.994	11.492	8.262
624	130.128	5.138	4.559				624	658.493	11.42	8.136
Blank	2.067	0	0				Blank	0	0	0
696	93.767	4.886	4.339				696	584.558	6.525	5.176
696	92.443	4.896	4.381				696	566.688	6.551	5.353
696	91.534	4.843	4.334				696	579.268	6.498	6.003
Blank	2.034	0	0				Blank	0	0	0
768	74.918	5.33	4.516				768	477.525	7.438	5.715
768	74.613	5.4	4.606				768	477.895	7.334	5.632
768	75.686	5.373	4.575				768	506.099	7.208	5.84
Blank	2.01	0	0				Blank	0	0	0
840	37.439	4.665	4.103				840	145.882	6.731	5.356
840	36.974	4.671	4.101				840	144.65	6.547	5.274
840	36.486	4.675	4.085				840	143.167	6.752	5.285
Blank	1.966	0	0				Blank	0	0	0
912	33.64	4.464	3.89				912	73.979	6.435	5.252
912	32.818	4.394	3.964				912	72.27	6.366	5.131
912	33.238	4.484	3.888				912	72.994	6.446	5.133
Blank	1.98	0	0				Blank	0	0	0
984	12.437	4.206	3.62				984	47.305	6.165	4.836
984	12.008	4.136	3.617				984	47.888	6.729	4.888
984	12.275	4.15	3.609				984	46.976	6.123	4.858
Blank	0	0	0				Blank	0	0	0

## Sheet: Spacerv+t
	TOB Concentration (µg/mL)						VANC Concentration (µg/mL)						Spacer Only (2g Vancomycin & 2g Tobramycin)
														Averages over all repeats					Std Dev over all repeats
	G3A	G3B	G3C	G3D			G3A	G3B	G3C	G3D
0		115.649				0		14.249
0		115.169				0		14.219						Timepoint	Tob	Vanc			Timepoint	Tob	Vanc
0		114.533				0		14.004						0	115.117	14.1573			0	0.559814	0.133635
Blank		0				Blank		0						0.05	72.0122	41.1212			0.05	33.2283	22.3523
5	38.816	123.672	68.845	56.968		5	9.895	36.074	50.965	64.516				0.1	64.0064	32.9189			0.1	35.4387	15.7432
5	38.597	123.917	68.298	57.001		5	10.175	35.979	50.462	63.211				0.15	58.6692	34.6628			0.15	39.1664	19.6748
5	39.078	124.447	67.904	56.603		5	9.554	35.946	51.48	75.198				0.2	52.5211	22.5764			0.2	39.4267	11.0223
Blank	1.194	0	0	0		Blank	0	0	0	0				0.25	45.9605	21.5148			0.25	39.9055	12.1757
10	31.531	118.187	66.079	40.969		10	7.522	38.117	40.937	46.293				0.3	16.898	14.7793			0.3	6.898	7.87944
10	31.737	118.384	65.705	39.788		10	7.09	37.304	40.314	44.471				0.35	16.2187	12.7625			0.35	9.95527	6.01448
10	30.505	118.768	66.4	40.024		10	7.292	37.932	41.174	46.581				0.4	13.7854	11.8777			0.4	9.36735	8.53612
Blank	1.183	0	0	0		Blank	0	0	0	0				0.45	11.9603	8.973			0.45	7.31822	4.03866
15	17.937	115.005	69.097	33.454		15	7.488	28.227	57.552	42.081				0.5	10.3963	9.04525			0.5	6.8633	5.81005
15	17.865	115.259	68.276	33.35		15	7.296	28.16	58.684	46.853				0.55	9.52542	7.53717			0.55	5.67497	4.92992
15	17.645	116.035	66.991	33.117		15	7.621	28.816	56.279	46.897				1	10.7764	7.17042			1	9.33112	5.88756
Blank	1.175	0	0	0		Blank	0	0	0	0				2	4.77417	1.45708			2	2.53518	1.41623
20	17.379	112.094	57.187	23.321		20	5.781	21.606	30.257	31.847				3	4.0885	1.39892			3	2.06981	0.956032
20	17.365	112.12	58.643	22.646		20	5.764	20.927	30.749	33.601				4	5.38542	2.60942			4	3.9821	2.09514
20	17.051	112.227	57.312	22.908		20	5.913	21.653	31.123	31.696				5	5.84258	1.84008			5	3.62526	1.85862
Blank	1.179	0	0	0		Blank	0	0	0	0				6	5.90117	1.718			6	4.69658	2.64485
25	12.205	107.979	46.066	17.616		25	5.081	17.444	36.823	27.872				7	6.96375	1.5175			7	4.284	2.23193
25	11.912	108.34	46.877	17.206		25	5.042	17.137	35.546	27.418				8	6.96222	7.64133			8	3.07602	8.73946
25	12.019	108.173	45.934	17.199		25	4.801	17.145	35.903	27.966				12	5.04383	2.37633			12	1.67728	2.27663
Blank	1.177	0	0	0		Blank	0	0	0	0				18	8.21933	0.696444			18	5.12671	0.613944
30	11.584	12.476	28.518	15.512		30	5.444	12.34	14.801	26.524				24	11.3953	6.02067			24	8.40464	10.3624
30	11.602	12.616	28.242	15.382		30	5.461	12.634	15.007	26.134				48	7.61067	4.7905			48	5.26604	5.24817
30	11.569	12.611	27.464	15.2		30	5.223	12.192	15.269	26.322			D5	120	9.03333	4.38389		D5	120	7.43492	5.04043
Blank	0	0	0	0		Blank	0	0	0	0			D8	192	9.12633	6.26322		D8	192	5.47778	4.34801
35	8.688	12.353	32.88	11.67		35	3.007	15.495	17.441	15.034			D11	264	8.832	4.57967		D11	264	8.08395	4.67636
35	8.575	11.949	32.496	11.533		35	2.841	15.777	17.735	15.199			D14	336	8.77817	1.65667		D14	336	6.96007	1.6689
35	8.624	12.122	32.317	11.417		35	2.87	15.073	17.133	15.545			D17	408	5.4265	2.22933		D17	408	4.51461	2.87096
Blank	0	0	0	0		Blank	0	0	0	0			D20	480	3.95167	2.674		D20	480	2.11587	2.08175
40	6.694	10.508	29.192	8.975		40	1.086	9.233	23.592	13.699			D23	552	4.16067	2.4535		D23	552	2.26055	1.53336
40	6.568	10.387	29.045	8.799		40	1.166	8.506	23.45	13.701			D26	624	3.38117	2.54017		D26	624	2.00787	1.03333
40	6.573	10.392	29.179	9.113		40	1.324	8.878	24.135	13.762			D29	696	3.19867	1.21533		D29	696	1.38809	0.969276
Blank	0	0	0	0		Blank	0	0	0	0			D32	768	3.17883	1.0265		D32	768	1.47409	1.12462
45	6.529	10.127	23.765	7.62		45	2.818	9.591	13.176	10.272			D35	840	3.694	2.56833		D35	840	1.86783	2.8135
45	6.391	10.026	23.933	7.519		45	2.845	9.535	13.463	10.289			D38	912	3.43567	3.044		D38	912	2.14848	2.53934
45	6.245	9.888	23.947	7.533		45	2.609	9.419	13.414	10.245			D41	984	3.5755	3.6795		D41	984	1.77252	3.41542
Blank	0	0	0	0		Blank	0	0	0	0
50	4.243	10.377	20.878	5.876		50	0.366	10.253	15.982	9.934
50	4.271	10.386	21.133	5.85		50	0.356	9.706	15.615	10.008
50	4.203	10.391	21.254	5.893		50	0.272	10.187	15.857	10.007
Blank	0	0	0	0		Blank	0	0	0	0
55	4.027	11.797	17.308	4.906		55	0.718	12.861	10.886	5.89
55	4.078	11.816	17.442	4.898		55	0.647	12.591	10.866	5.663
55	4.024	11.732	17.368	4.909		55	0.711	13.034	10.841	5.738
Blank	0	0	0	0		Blank	0	0	0	0
60	3.834	9.221	25.891	4.136		60	0.2	9.435	15.176	3.811
60	3.905	9.419	25.852	4.118		60	0.296	9.674	15.088	3.912
60	3.847	9.406	25.59	4.098		60	0.253	9.344	15.023	3.833
Blank	0	0	0	0		Blank	0	0	0	0
2	2.94	3.838	9.038	3.364		2	0	0.695	3.523	1.629
2	3.064	3.775	9.019	3.363		2	0	0.665	3.55	1.57
2	3.028	3.688	8.796	3.377		2	0	0.632	3.718	1.503
Blank	0	0	0	0		Blank	0	0	0	0
3	1.83	3.281	7.291	4.044		3	0.598	0.799	1.463	3.002
3	1.826	3.291	7.214	3.961		3	0.531	0.772	1.327	2.85
3	1.826	3.246	7.21	4.042		3	0.54	0.872	1.167	2.866
BLANK	0	0	0	0		BLANK	0	0	0	0
4	1.967	3.236	11.784	4.593		4	0.603	0.799	5.301	3.638
4	1.925	3.278	11.937	4.56		4	0.614	0.842	5.457	3.477
4	1.922	3.26	11.651	4.512		4	0.594	0.836	5.517	3.635
BLANK	0	0	0	0		BLANK	0	0	0	0
5	4.099	2.795	11.731	4.749		5	0.437	0	3.848	3.48
5	4.021	2.789	11.735	4.834		5	0	0	3.819	3.325
5	4.124	2.76	11.706	4.768		5	0	0	3.871	3.301
BLANK	0	0	0	0		BLANK	0	0	0	0
6	4.326	2.453	13.809	3.346		6	0	0	5.939	0.83
6	4.138	2.438	13.702	3.337		6	0	0	6.205	0.763
6	4.148	2.436	13.325	3.356		6	0	0	6.053	0.826
BLANK	0	0	0	0		BLANK	0	0	0	0
7	10.727	2.447	11.502	3.327		7	0	0	4.977	0.915
7	10.576	2.456	11.46	3.312		7	0	0	5.277	0.892
7	10.517	2.46	11.471	3.31		7	0	0	5.228	0.921
BLANK	0	0	0	0		BLANK	0	0	0	0
8	4.759	4.954	11.112			8	0	19.133	3.88
8	4.873	5.031	11.035			8	0	19.04	3.83
8	4.772	5.088	11.036			8	0	19.069	3.82
BLANK	1.178	0	0	0		BLANK	0	0	0	0
12	6.456	3.279	5.851	3.938		12	0	6.016	1.468	2.118
12	6.384	3.3	5.843	3.892		12	0	5.993	1.421	2.066
12	8.521	3.297	5.874	3.891		12	0	5.716	1.58	2.138
BLANK	1.194	0	0	0		BLANK	0	0	0	0
18	15.06	3.669	6.068			18	0	0.675	1.445
18	14.908	3.695	6.079			18	0	0.739	1.466
18	14.774	3.673	6.048			18	0	0.615	1.328
BLANK	1.202	0	0	0		BLANK	0	0	0	0
24	13.77	3.528	5.589	23.95		24	0	0.886	0	23.285
24	11.287	3.551	5.604	24.364		24	0	0.886	0	23.045
24	11.933	3.532	5.616	24.019		24	0	0.897	0	23.249
BLANK	0	0	0	0		BLANK	0	0	0	0
48	2.809			12.625		48	0			9.579
48	2.793			12.361		48	0			9.689
48	2.812			12.264		48	0			9.475
BLANK	0			0		BLANK	0			0
D5	4.443	18.627		3.781		D5	0	11.052		2.23
D5	4.316	19.275		3.83		D5	0	11.043		2.095
D5	4.333	18.914		3.781		D5	0	10.865		2.17
BLANK	0	0		0		BLANK	0	0		0
D8	3.642	16.224		7.672		D8	0.745	10.509		7.424
D8	3.64	15.89		7.691		D8	0.754	10.571		7.509
D8	3.62	16.008		7.75		D8	0.685	10.483		7.689
BLANK	0	0		0		BLANK	0	0		0
D11	1.454	16.295				D11	0.338	9.28
D11	1.448	16.252				D11	0.303	8.843
D11	1.456	16.087				D11	0.314	8.4
BLANK	0	0				BLANK	0	0
D14	2.45	15.316				D14	0.421	3.119
D14	2.423	15.108				D14	0	3.263
D14	2.403	14.969				D14	0	3.137
BLANK	0	0				BLANK	0	0
D17	1.316	9.665				D17	0.529	0
D17	1.298	9.483				D17	0.513	5.854
D17	1.303	9.494				D17	0.481	5.999
BLANK	0	0				BLANK	0	0
D20	1.997	5.924				D20	1.414	4.655
D20	2.04	5.927				D20	0.51	4.549
D20	2.025	5.797				D20	0.475	4.441
BLANK	0	0				BLANK	0	0
D23	2.117	6.284				D23	1.043	3.902
D23	2.082	6.182				D23	1.109	3.853
D23	2.093	6.206				D23	1.011	3.803
BLANK	0	0				BLANK	0	0
D26	1.542	5.119				D26	1.585	3.406
D26	1.554	5.22				D26	1.618	3.479
D26	1.551	5.301				D26	1.591	3.562
BLANK	0	0				BLANK	0	0
D29	1.949	4.461				D29	0.344	2.105
D29	1.922	4.497				D29	0.315	2.122
D29	1.924	4.439				D29	0.333	2.073
BLANK	0	0				BLANK	0	0
D32	1.845	4.546				D32	0	2.085
D32	1.829	4.542				D32	0	2.045
D32	1.826	4.485				D32	0	2.029
BLANK	0	0				BLANK	0	0
D35	2.003	5.38				D35	0	5.161
D35	1.984	5.431				D35	0	5.127
D35	1.98	5.386				D35	0	5.122
BLANK	0	0				BLANK	0	0
D38	1.472	5.393				D38	0.752	5.331
D38	1.476	5.456				D38	0.716	5.377
D38	1.476	5.341				D38	0.71	5.378
BLANK	0	0				BLANK	0	0
D41	1.961	5.109				D41	0.908	6.596
D41	1.976	5.232				D41	0.822	6.823
D41	1.937	5.238				D41	0	6.928
BLANK	0	0				BLANK	0	0

## Sheet: VP
	TOB Concentraion (µg/mL)					VANC Concentration (µg/mL)				2g Vancomycin Dump with an Unloaded Spacer
											Averages over all repeats					Std Dev over all repeats
	VD1A	VD1B	VD1C			VD1A	VD1B	VD1C
0	0	0			0	0	8176.15
0	0	0			0	0	8062.7				Timepoint	Tob	Vanc			Timepoint	Tob	Vanc
0	0	0			0	0	8345.54				0	0	4097.4			0	0	4489.38
Blank	0	0			Blank	0	0	0			0.05	0	5075.35			0.05	0	3808.69
5	0	0	0		5	7628.78	7802.84	0			0.1	0	3210.45			0.1	0	2428.57
5	0	0	0		5	7811.98	7461.59	0			0.15	0	2068.06			0.15	0	1568.44
5	0	0	0		5	7515.94	7456.99	0			0.2	0	1457.02			0.2	0	944.229
Blank	0	0	0		Blank	0	0	0			0.25	0	769.424			0.25	0	577.684
10	0	0	0		10	5198.52	4453.83	0			0.3	0	384.04			0.3	0	323.772
10	0	0	0		10	5147.31	4455.16	0			0.35	0	142.72			0.35	0	200.127
10	0	0	0		10	5197.07	4442.14	0			0.4	0	166.127			0.4	0	32.4925
Blank	0	0	0		Blank	0	0	0			0.45	0	87.4868			0.45	0	66.4772
15	0	0	0		15	3333.63	2831.32	0			0.5	0	49.4746			0.5	0	37.9083
15	0	0	0		15	3365.4	2881.12	0			0.55	0	18.4124			0.55	0	27.625
15	0	0	0		15	3408.07	2792.96	0			1	0	12.3689			1	0	16.6934
Blank	0	0	0		Blank	0	0	0			2	0	0			2	0	0
20	0	0	0		20	2374.53	1811.19	236.451			3	0	0			3	0	0
20	0	0	0		20	2382.92	1774.8	245.185			4	0	0			4	0	0
20	0	0	0		20	2253.31	1800.97	233.782			5	0	0			5	0	0
Blank	0	0	0		Blank	0	0	0			6	0	0			6	0	0
25	0	0	0		25	1335.37	923.957	38.14			7	0	0			7	0	0
25	0	0	0		25	1348.09	942.098	36.987			8	0	0			8	0	0
25	0	0	0		25	1345.82	916.849	37.51			12	0	0			12	0	0
Blank	0	0	0		Blank	0	0	0			18	0	0			18	0	0
30	0	0	0		30	753.796	402.567	5.098			24	0	0			24	0	0
30	0	0	0		30	748.017	391.356	4.503			48	0	0			48	0	0
30	0	0	0		30	755.255	390.593	5.173		D5	120	0	0		D5	120	0	0
Blank	0	0	0		Blank	0	0	0		D8	192	0	0		D8	192	0	0
35	0	0	0		35	416.569	19.222	0.097		D11	264	0	0		D11	264	0	0
35	0	0	0		35	403.321	20.085	0		D14	336	0	0		D14	336	0	0
35	0	0	0		35	407.994	17.188	0		D17	408	0	0		D17	408	0	0
Blank	0	0	0		Blank	0	0	0		D20	480	0	0		D20	480	0	0
40	0	0			40	193.282	138.165			D23	552	0	0		D23	552	0	0
40	0	0			40	198.144	134.804			D26	624	0	0		D26	624	0	0
40	0	0			40	195.793	136.576			D29	696	0	0		D29	696	0	0
Blank	0	0			Blank	0	0			D32	768	#DIV/0!	#DIV/0!		D32	768	#DIV/0!	#DIV/0!
45	0	0	0		45	142.245	117.845	0		D35	840	#DIV/0!	#DIV/0!		D35	840	#DIV/0!	#DIV/0!
45	0	0	0		45	142.971	117.468	0		D38	912	#DIV/0!	#DIV/0!		D38	912	#DIV/0!	#DIV/0!
45	0	0	0		45	145.124	121.728	0		D41	984	#DIV/0!	#DIV/0!		D41	984	#DIV/0!	#DIV/0!
Blank	0	0	0		Blank	0	0	0
50	0	0	0		50	63.303	82.379	0
50	0	0	0		50	67.764	81.942	0
50	0	0	0		50	65.107	84.776	0
Blank	0	0	0		Blank	0	0	0
55	0	0	0		55	0	54.434	0
55	0	0	0		55	0	56.598	0
55	0	0	0		55	0	54.68	0
Blank	0	0	0		Blank	0	0	0
60	0	0	0		60	0	34.741	2.449
60	0	0	0		60	0	34.354	2.583
60	0	0	0		60	0	34.64	2.553
Blank	0	0	0		Blank	0	0	0
2	0	0	0		2	0	0	0
2	0	0	0		2	0	0	0
2	0	0	0		2	0	0	0
Blank	0	0	0		Blank	0	0	0
3	0	0	0		3	0	0	0
3	0	0	0		3	0	0	0
3	0	0	0		3	0	0	0
BLANK	0	0	0		BLANK	0	0	0
4	0	0	0		4	0	0	0
4	0	0	0		4	0	0	0
4	0	0	0		4	0	0	0
BLANK	0	0	0		BLANK	0	0	0
5	0	0	0		5	0	0	0
5	0	0	0		5	0	0	0
5	0	0	0		5	0	0	0
BLANK	0	0	0		BLANK	0	0	0
6	0	0	0		6	0	0	0
6	0	0	0		6	0	0	0
6	0	0	0		6	0	0	0
BLANK	0	0	0		BLANK	0	0	0
7	0	0			7	0	0
7	0	0			7	0	0
7	0	0			7	0	0
BLANK	0	0			BLANK	0	0
8	0	0	0		8	0	0	0
8	0	0	0		8	0	0	0
8	0	0	0		8	0	0	0
BLANK	0	0	0		BLANK	0	0	0
12	0	0	0		12	0	0	0
12	0	0	0		12	0	0	0
12	0	0	0		12	0	0	0
BLANK	0	0	0		BLANK	0	0	0
18	0	0	0		18	0	0	0
18	0	0	0		18	0	0	0
18	0	0	0		18	0	0	0
BLANK	0	0	0		BLANK	0	0	0
24	0	0			24	0	0
24	0	0			24	0	0
24	0	0			24	0	0
BLANK	0	0			BLANK	0	0
48			0		48			0
48			0		48			0
48			0		48			0
BLANK			0		BLANK	0		0
D5	0	0	0		D5	0	0	0
D5	0	0	0		D5	0	0	0
D5	0	0	0		D5	0	0	0
BLANK	0	0	0		BLANK	0	0	0
D8	0	0			D8	0	0
D8	0	0			D8	0	0
D8	0	0			D8	0	0
BLANK	0	0			BLANK	0	0
D11	0	0			D11	0	0
D11	0	0			D11	0	0
D11	0	0			D11	0	0
BLANK	0	0			BLANK	0	0
D14	0	0			D14	0	0
D14	0	0			D14	0	0
D14	0	0			D14	0	0
BLANK	0	0			BLANK	0	0
D17	0	0			D17	0	0
D17	0	0			D17	0	0
D17	0	0			D17	0	0
BLANK	0	0			BLANK	0	0
D20	0	0			D20	0	0
D20	0	0			D20	0	0
D20	0	0			D20	0	0
BLANK	0	0			BLANK	0	0
D23	0	0			D23	0	0
D23	0	0			D23	0	0
D23	0	0			D23	0	0
BLANK	0	0			BLANK	0	0
D26	0	0			D26	0	0
D26	0	0			D26	0	0
D26	0	0			D26	0	0
BLANK	0	0			BLANK	0	0
D29	0	0			D29	0	0
D29	0	0			D29	0	0
D29	0	0			D29	0	0
BLANK	0	0			BLANK	0	0
D32					D32
D32					D32
D32					D32
BLANK					BLANK
D35					D35
D35					D35
D35					D35
BLANK					BLANK
D38					D38
D38					D38
D38					D38
BLANK					BLANK
D41					D41
D41					D41
D41					D41
BLANK					BLANK

## Sheet: Vancomycin
VANC-UAMS1		CSBv+tSpaceru data was not used because it was clinically irrelevant
	Log-scale	CSB+Spaceru				CSBv+tSpacerv+t				Spacerv+t					VP			Geometric mean	CSB+Spaceru				CSBv+tSpacerv+t				Spacerv+t					VP		Time (Days)	Time (Hr)	Average					Average					Average
		G1B	G1C	G1E	G1F	G2B	G2C	G2D	G2E	G3A	G3B	G3C	G3D						G1B	G1C	G1E	G1F	G2B	G2C	G2D	G2E	G3A	G3B	G3C	G3D	VP1	VP2	VP3			CSBv+tplusSpaceru	SD	SE	CI	n	CSBv+tplusSpacerv+t	SD	SE	CI	n	Spacerv+t	SD	SE	CI
time (min)	time (hr)					CSB+S.ii	CSB+S.iii	CSB+S.iv	CSB+S.v	S.i	S.ii	S.iii	S.iv	VP.i	VP.ii	VP.iii	time (min)	time (hr)					CSB+S.ii	CSB+S.iii	CSB+S.iv	CSB+S.v	S.i	S.ii	S.iii	S.iv	VP.i	VP.ii	VP1.iii	0.00260417	0.0625	2.06755	1.43355	0.716775	1.39771	4	2.53601	0.56242	0.28121	0.54836	4	1.52171	0.368815	0.184408	0.361439
5	0.083	-0.00877392	2.32083	2.64245	3.24468	2.06312	2.19137	2.86058	3.17038	0.995416	1.55719	1.70727	1.80967	3.88246	3.89225	-0.01	5	0.083	-0.00877392	2.31057	2.74489	3.2235	2.06016	2.06317	2.85392	3.16678	0.994378	1.5563	1.70729	1.82889	3.88373	3.87922		0.00695833	0.167	2.23919	0.773769	0.386885	0.754425	4	2.334	0.858382	0.429191	0.836922	4	1.42798	0.378019	0.18901	0.370459
5	0.083	-0.00877392	2.31524	2.79806	3.24032	2.05939	1.99803	2.86207	3.17299	1.00753	1.55605	1.70296	1.80079	3.89276	3.87283	-0.01	10"	0.167	1.25034	2.07859	2.55708	3.07075	2.01959	1.27947	2.84164	3.19532	0.863275	1.57729	1.61073	1.6606	3.71441	3.6484		0.0104167	0.25	2.05229	0.890848	0.445424	0.868576	4	2.4694	0.669744	0.334872	0.653001	4	1.43536	0.395786	0.197893	0.38787
5	0.083	-0.00877392	2.29564	2.79416	3.1855	2.05798	2.0001	2.83913	3.15697	0.980185	1.55565	1.71164	1.87621	3.87598	3.87256	-0.01	15"	0.25	1.15594	1.42691	2.69388	2.93243	1.96053	1.86246	2.8084	3.2462	0.873154	1.45331	1.75964	1.65532	3.52749	3.45254		0.013875	0.333	1.90293	0.810536	0.405268	0.790272	4	2.2784	0.888606	0.444303	0.866391	4	1.27312	0.348156	0.174078	0.341193
10	0.167	1.24988	2.07493	2.55072	3.06496	2.02037	1.92261	2.83857	3.18907	0.876333	1.58112	1.61212	1.66552	3.71588	3.64873	-0.01	20"	0.333	1.15404	1.27609	2.40267	2.77894	1.93416	1.21427	2.73137	3.23381	0.764845	1.33027	1.48725	1.51014	3.3685	3.25421	2.37735	0.017375	0.417	1.77839	0.76236	0.38118	0.743301	4	2.05612	1.09612	0.548061	1.06872	4	1.23346	0.381717	0.190859	0.374083
10	0.167	1.24546	2.07747	2.55119	3.06724	2.02171	1.92457	2.83906	3.19742	0.850646	1.57176	1.60546	1.64808	3.71158	3.64886	-0.01	25"	0.417	1.09941	1.17372	2.2045	2.63593	1.88639	0.589742	2.66561	3.08272	0.696628	1.23657	1.55735	1.44328	3.1281	2.96735	1.57453	0.0208333	0.5	1.62766	0.648123	0.324061	0.63192	4	1.85714	1.31202	0.656012	1.27922	4	1.10513	0.285842	0.142921	0.280125
10	0.167	1.25568	2.08337	2.56933	3.08005	2.01667	-0.00877392	2.8473	3.19946	0.862847	1.57901	1.61462	1.66821	3.71576	3.64759	-0.01	30"	0.5	1.10437	1.20023	1.68365	2.52238	1.93438	-0.00877392	2.55534	2.94761	0.73037	1.09298	1.1768	1.42039	2.87642	2.59638	0.691548	0.0242917	0.583	1.46931	0.618319	0.30916	0.602861	4	1.75668	1.22915	0.614574	1.19842	4	1.01922	0.371625	0.185812	0.364192
	0.25	1.17307	1.42555	2.68165	2.93299	1.97569	1.86832	2.82454	3.23835	0.874366	1.45066	1.76006	1.62409	3.52292	3.45199	-0.01	35"	0.583	1.1321	1.22961	1.12161	2.39391	1.90713	-0.00877392	2.35347	2.77491	0.463162	1.18881	1.24141	1.18349	2.612	1.27397	-0.00877392	0.0277917	0.667	1.40999	0.656236	0.328118	0.639831	4	1.65353	1.13653	0.568265	1.10812	4	0.88379	0.566959	0.283479	0.55562
	0.25	1.15054	1.42762	2.70623	2.93147	1.95238	1.86256	2.80798	3.24751	0.863085	1.44963	1.76852	1.67074	3.52704	3.45956	-0.01	40"	0.667	1.13307	1.22229	0.910135	2.37444	1.91122	-0.00584928	2.16356	2.54518	0.0748055	0.947794	1.37518	1.13737	2.29166	2.13516		0.03125	0.75	1.35878	0.572361	0.286181	0.558052	4	1.49923	1.03421	0.517106	1.00836	4	0.888893	0.305714	0.152857	0.2996
	0.25	1.1442	1.42757	2.69376	2.93283	1.95351	1.85649	2.7927	3.25274	0.882012	1.45963	1.75035	1.67115	3.53251	3.44606	-0.01	45"	0.75	1.14091	1.18913	0.907785	2.19732	1.88971	-0.00877392	1.77708	2.33889	0.440166	0.978396	1.12549	1.01151	2.15667	2.07554	-0.00877392	0.0347083	0.833	1.33239	0.535718	0.267859	0.522325	4	1.31388	0.944363	0.472181	0.920754	4	0.797899	0.545864	0.272932	0.534947
	0.333	1.15573	1.28035	2.41003	2.7702	1.93579	1.83018	2.73266	3.22932	0.762003	1.33457	1.48083	1.50307	3.37558	3.25796	2.37374	50"	0.833	1.1281	1.18864	0.898959	2.11388	1.86913	-0.00877392	1.29552	2.09964	-0.00877392	1.00198	1.19913	0.999258	1.81535	1.9192	-0.00877392	0.0382083	0.917	1.52816	0.450918	0.225459	0.439646	4	1.27128	0.890255	0.445127	0.867998	4	0.724002	0.510949	0.255475	0.50073
	0.333	1.15198	1.27731	2.40127	2.78484	1.93809	1.8214	2.73417	3.2343	0.760724	1.32071	1.48783	1.52635	3.37711	3.24915	2.38949	55"	0.917	1.12522	1.20044	1.70204	2.08492	1.91537	-0.00877392	1.34222	1.83629	-0.00877392	1.10814	1.036	0.760641	-0.00877392	1.74217	-0.00877392	0.0416667	1	1.75474	0.387621	0.19381	0.37793	4	0.717418	0.846143	0.423071	0.824989	4	0.683173	0.52291	0.261455	0.512452
	0.333	1.15439	1.27061	2.3967	2.78178	1.92861	-0.00877392	2.72729	3.2378	0.771808	1.33552	1.49308	1.501	3.35282	3.25551	2.36881	60"	1	1.20875	2.0435	1.74885	2.01786	1.93477	-0.00877392	0.566547	0.377123	-0.00877392	0.97696	1.17885	0.585659	-0.00877392	1.5388	0.402721	0.0833333	2	1.32989	0.313708	0.156854	0.305865	4	0.998292	0.899419	0.449709	0.876934	4	0.183299	0.266263	0.133132	0.260938
	0.417	1.0983	1.17866	2.2077	2.62209	1.88512	1.78677	2.67005	3.08619	0.705949	1.24165	1.56612	1.44517	3.1256	2.96565	1.58138	2'	2	1.19319	1.28667	1.77936	1.06034	1.93649	-0.00877392	0.517898	1.54755	-0.00877392	-0.00877392	0.555817	0.194927	-0.00877392	-0.00877392	-0.00877392	0.125	3	1.44705	0.213201	0.106601	0.207871	4	1.53141	1.03315	0.516575	1.00732	4	0.141006	0.22299	0.111495	0.21853
	0.417	1.1025	1.16873	2.1875	2.63469	1.88391	-0.00877392	2.66006	3.08234	0.702603	1.23393	1.55079	1.43804	3.12972	2.9741	1.56805	3'	3	1.43268	1.44389	1.71658	1.19506	2.07025	2.17055	-0.00877392	1.89361	-0.00877392	-0.00877392	0.118395	0.463177	-0.00877392	-0.00877392	-0.00877392	0.166667	4	1.6314	0.367579	0.18379	0.35839	4	1.69189	0.738643	0.369322	0.720177	4	0.317745	0.384138	0.192069	0.376455
	0.417	1.09743	1.17377	2.2183	2.651	1.89015	-0.00877392	2.66672	3.07962	0.681332	1.23414	1.55513	1.44663	3.12899	2.9623	1.57415	4'	4	2.11253	1.47436	1.68922	1.24949	2.07404	2.13841	0.589068	1.96602	-0.00877392	-0.00877392	0.734338	0.554191	-0.00877392	-0.00877392	-0.00877392	0.208333	5	1.59813	0.411006	0.205503	0.400731	4	1.97668	0.516032	0.258016	0.503131	4	0.273698	0.327019	0.16351	0.320479
	0.5	1.10415	1.1811	1.88909	2.53382	1.94287	-0.00877392	2.55115	2.95359	0.735918	1.09132	1.17029	1.42364	2.87725	2.60484	0.7074	5'	5	1.48812	2.19805	1.43909	1.26726	2.21288	2.44071	1.25067	2.00245	-0.00877392	-0.00877392	0.585003	0.527339	-0.00877392	-0.00877392	-0.00877392	0.25	6	1.77981	0.55467	0.277335	0.540803	4	1.77055	0.602115	0.301058	0.587062	4	0.189122	0.395791	0.197896	0.387875
	0.5	1.10707	1.18449	1.66405	2.5316	1.92753	-0.00877392	2.56045	2.94694	0.737272	1.10154	1.17629	1.41721	2.87391	2.59257	0.653502	6'	6	2.23439	2.20414	1.61422	1.06647	2.17855	2.39373	1.279	1.23094	-0.00877392	-0.00877392	0.782809	-0.00877392	-0.00877392	-0.00877392	-0.00877392	0.291667	7	1.71428	0.432729	0.216364	0.42191	4	2.09772	0.220466	0.110233	0.214954	4	0.17156	0.360669	0.180334	0.353455
	0.5	1.10188	1.2351	1.49781	2.50172	1.93273	-0.00877392	2.55442	2.94231	0.71792	1.08607	1.18381	1.42032	2.87809	2.59172	0.713742	7'	7	1.69907	2.13519	1.90006	1.12279	2.17606	2.37235	1.95252	1.88994	-0.00877392	-0.00877392	0.712563	-0.00877392	-0.00877392	-0.00877392		0.333333	8	2.08214	0.0882132	0.0509299	0.0993134	3	1.899	0.54278	0.313374	0.61108	3	0.618839	0.645361	0.372599	0.730295
	0.583	1.12901	1.22832	-0.00877392	2.38914	1.91012	-0.00877392	2.35629	2.78761	0.478133	1.19019	1.24157	1.17707	2.61969	1.2838	-0.00877392	8'	8	2.15096	2.11276	1.98269		2.1496	2.27121	1.2762		-0.00877392	1.28059	0.584698		-0.00877392	-0.00877392	-0.00877392	0.5	12	1.85649	0.427295	0.213648	0.416613	4	1.92025	0.539584	0.269792	0.526094	4	0.31473	0.333376	0.166688	0.326709
	0.583	1.13526	1.22614	1.84517	2.39803	1.90369	-0.00877392	2.35388	2.78908	0.453471	1.19802	1.24883	1.18182	2.60565	1.30287	-0.00877392	12'	12	2.10624	2.06814	2.0345	1.21705	2.14775	2.26463	1.1149	2.15373	-0.00877392	0.771348	0.172659	0.323688	-0.00877392	-0.00877392	-0.00877392	0.75	18	2.06978	0.0356022	0.0205549	0.0400821	3	1.84208	0.59901	0.345838	0.674385	3	0.0440618	0.0915142	0.0528357	0.103558
	0.583	1.13204	1.23437	1.52843	2.39457	1.90757	-0.00877392	2.35025	2.74804	0.457882	1.1782	1.23383	1.19159	2.61065	1.23523	-0.00877392	18'	18	2.05218	2.04641	2.11075		2.19074	2.1851	1.15041		-0.00877392	-0.00877392	0.149733		-0.00877392	-0.00877392	-0.00877392	1	24	2.07845	0.0883558	0.0441779	0.0861469	4	2.0539	0.674767	0.337384	0.657898	4	0.334758	0.687063	0.343532	0.673322
	0.667	1.13526	1.22157	0.916507	2.36666	1.90803	-0.00877392	2.15637	2.55214	0.0358298	0.965343	1.37276	1.13669	2.28619	2.1404		24'	24	2.04649	2.02872	2.21037	2.02823	2.09944	2.1817	1.151	2.78349	-0.00877392	-0.00877392	-0.00877392	1.36535	-0.00877392	-0.00877392		2	48	1.52023	0.843705	0.487113	0.949871	3	2.28427	0.442937	0.25573	0.498673	3	0.238768	0.495083	0.247542	0.485182
	0.667	1.13427	1.22559	0.909128	2.37901	1.91142	-0.00877392	2.16827	2.5459	0.0666986	0.929725	1.37014	1.13675	2.29698	2.1297		48'	48	0.554286	2.113		1.89339	1.99646	2.06202		2.79432	-0.00877392	-0.00877392	-0.00877392	0.981393			-0.00877392
	0.667	1.12969	1.21972	0.90477	2.37766	1.91421	0	2.16603	2.53749	0.121888	0.948315	1.38265	1.13868	2.2918	2.13537
	0.75	1.13915	1.18873	0.909716	2.19467	1.884	-0.00877392	1.78607	2.3293	0.449941	0.981864	1.11978	1.01166	2.15304	2.07131	-0.00877392		Mean	CSBv+tSpacerv+t				Spacerv+t					VP						log difference
	0.75	1.14517	1.19142	0.907143	2.19797	1.88456	-0.00877392	1.74734	2.3362	0.454082	0.979321	1.12914	1.01237	2.15525	2.06992	-0.00877392			G2B	G2C	G2D	G2E	G3A	G3B	G3C	G3D	VP1	VP2	VP3						Time (Days)	Time (Hr)	Average	Average
	0.75	1.1384	1.18724	0.906497	2.19931	1.90056	-0.00877392	1.79783	2.35118	0.416474	0.974005	1.12756	1.01051	2.16174	2.08539	-0.00877392		time (hour)	CSB+S.ii	CSB+S.iii	CSB+S.iv	CSB+S.v	S.i	S.ii	S.iii	S.iv	VP.i	VP.ii	VP1.iii								CSBv+tplusSpacerv+t	Spacerv+t	Fold
	0.833	1.12678	1.18882	0.900913	2.11044	1.87161	-0.00877392	1.35566	2.09388	-0.00877392	1.01085	1.20363	0.997124	1.80142	1.91582	-0.00877392		0.083	114.86	118.314	714.577	1468.37	9.87467	35.9997	50.969	67.6417	7652.23	7573.8							0.00260417	0.0625	2.53601	1.52171	1.01429
	0.833	1.12888	1.18882	0.899437	2.11424	1.87351	-0.00877392	1.23223	2.10091	-0.00877392	0.98704	1.19354	1.00035	1.831	1.91351	-0.00877392		0.167	104.614	56.2383	694.482	1567.98	7.30133	37.7843	40.8083	45.7817	5180.96	4450.38							0.00695833	0.167	2.334	1.42798	0.906029
	0.833	1.12863	1.18828	0.896526	2.11694	1.86227	-0.00877392	1.29866	2.10413	-0.00877392	1.00805	1.20022	1.0003	1.81363	1.92827	-0.00877392		0.25	91.3403	72.8593	643.575	1762.96	7.46833	28.401	57.505	45.277	3369.03	2835.14							0.0104167	0.25	2.4694	1.43536	1.03404
	0.917	1.11281	1.20279	1.70287	2.07824	1.92015	-0.00877392	-0.00877392	1.83917	-0.00877392	1.10927	1.03687	0.770115	-0.00877392	1.73587	-0.00877392		0.333	85.9373	44.966	538.745	1713.25	5.81933	21.3953	30.7097	32.3813	2336.92	1795.66	238.473						0.013875	0.333	2.2784	1.27312	1.00528
	0.917	1.13296	1.21291	1.70504	2.0863	1.90939	-0.00877392	2.01644	1.8326	-0.00877392	1.10006	1.03607	0.753047	-0.00877392	1.7528	-0.00877392		0.417	76.9843	21.0543	463.054	1209.83	4.97467	17.242	36.0907	27.752	1343.09	927.635	37.5457						0.017375	0.417	2.05612	1.23346	0.822659
	0.917	1.12988	1.18563	1.69821	2.09023	1.91657	-0.00877392	2.01898	1.8371	-0.00877392	1.11508	1.03507	0.758761	-0.00877392	1.73783	-0.00877392		0.5	85.9853	0.98	359.218	886.415	5.376	12.3887	15.0257	26.3267	752.356	394.839	4.92467						0.0208333	0.5	1.85714	1.10513	0.752006
	1	1.20962	2.04514	1.74393	2.0174	1.93555	-0.00877392	-0.00877392	0.159868	-0.00877392	0.974742	1.18116	0.581039	-0.00877392	1.54084	0.388989		0.583	80.7483	0.98	225.674	596.1	2.906	15.4483	17.4363	15.2593	409.295	18.8317	0.98						0.0242917	0.583	1.75668	1.01922	0.737465
	1	1.20734	2.04244	1.75038	2.01524	1.93856	-0.00877392	-0.00877392	0.644143	-0.00877392	0.985606	1.17863	0.592399	-0.00877392	1.53598	0.412124		0.667	81.513	0.98	145.743	350.928	1.192	8.87233	23.7257	13.7207	195.74	136.515							0.0277917	0.667	1.65353	0.88379	0.769736
	1	1.2093	2.04292	1.75223	2.02093	1.93021	-0.00877392	1.71719	0.327359	-0.00877392	0.970533	1.17676	0.583539	-0.00877392	1.53958	0.407051		0.75	77.5847	0.98	59.9253	218.268	2.75733	9.515	13.351	10.2687	143.447	119.014	0.98						0.03125	0.75	1.49923	0.888893	0.610334
	2	1.18794	1.28294	1.78079	1.05473	1.93251	-0.00877392	1.57124	1.54894	-0.00877392	-0.00877392	0.546913	0.211921	-0.00877392	-0.00877392	e		0.833	73.987	0.98	19.8807	125.793	0.98	10.0487	15.818	9.983	65.3913	83.0323	0.98						0.0347083	0.833	1.31388	0.797899	0.515978
	2	1.19723	1.28713	1.78023	1.06405	1.9398	-0.00877392	-0.00877392	1.54503	-0.00877392	-0.00877392	0.550228	0.1959	-0.00877392	-0.00877392	-0.00877392		0.917	82.299	0.98	69.7683	68.596	0.98	12.8287	10.8643	5.76367	0.98	55.2373	0.98						0.0382083	0.917	1.27128	0.724002	0.547274
	2	1.1944	1.28995	1.77707	1.06224	1.93716	-0.00877392	-0.00877392	1.54868	-0.00877392	-0.00877392	0.570309	0.176959	-0.00877392	-0.00877392	-0.00877392		1	86.0573	0.98	18.034	2.659	0.98	9.48433	15.0957	3.852	0.98	34.5783	2.52833						0.0416667	1	0.717418	0.683173	0.0342441
	3	1.43324	1.44394	1.71021	1.19758	2.07129	2.15133	-0.00877392	1.88896	-0.00877392	-0.00877392	0.165244	0.477411	-0.00877392	-0.00877392	-0.00877392		2	86.3973	0.98	13.0733	35.2823	0.98	0.98	3.597	1.56733	0.98	0.98	0.98						0.0833333	2	0.998292	0.183299	0.814993
	3	1.43688	1.44607	1.72268	1.19318	2.06531	2.2188	-0.00877392	1.88659	-0.00877392	-0.00877392	0.122871	0.454845	-0.00877392	-0.00877392	-0.00877392		3	117.561	148.571	0.98	78.2863	0.98	0.98	1.319	2.906	0.98	0.98	0.98						0.125	3	1.53141	0.141006	1.3904
	3	1.42791	1.44166	1.71685	1.1944	2.07413	2.14153	-0.00877392	1.90527	-0.00877392	-0.00877392	0.0670709	0.457276	-0.00877392	-0.00877392	-0.00877392		4	118.591	137.959	20.9597	92.477	0.98	0.98	5.425	3.58333	0.98	0.98	0.98						0.166667	4	1.69189	0.317745	1.37414
	4	2.11113	1.47579	1.68276	1.25256	2.0777	2.11583	-0.00877392	1.96851	-0.00877392	-0.00877392	0.724358	0.560863	-0.00877392	-0.00877392	-0.00877392		5	163.261	276.102	50.9453	100.591	0.98	0.98	3.846	3.36867	0.98	0.98	0.98						0.208333	5	1.97668	0.273698	1.70298
	4	2.11276	1.47226	1.69114	1.24679	2.0695	2.1132	-0.00877392	1.96765	-0.00877392	-0.00877392	0.736954	0.541205	-0.00877392	-0.00877392	-0.00877392		6	150.899	247.612	56.147	47.61	0.98	0.98	6.06567	0.98	0.98	0.98	0.98						0.25	6	1.77055	0.189122	1.58143
	4	2.11369	1.47505	1.69374	1.2491	2.07491	2.1862	1.78475	1.96191	-0.00877392	-0.00877392	0.741703	0.560504	-0.00877392	-0.00877392	-0.00877392		7	150.017	235.747	89.655	77.6163	0.98	0.98	5.16067	0.98	0.98	0.98							0.291667	7	2.09772	0.17156	1.92616
	5	-0.00877392	2.19112	1.44275	1.26998	2.2126	2.45957	1.88234	1.99775	-0.00877392	-0.00877392	0.585235	0.541579	-0.00877392	-0.00877392	-0.00877392		8	141.139	186.762	55.6103		0.98	19.0807	3.84333		0.98	0.98	0.98						0.333333	8	1.899	0.618839	1.28016
	5	2.2381	2.2084	1.43857	1.26642	2.21575	2.44542	-0.00877392	1.99329	-0.00877392	-0.00877392	0.58195	0.521792	-0.00877392	-0.00877392	-0.00877392		12	140.531	183.924	31.9967	143.365	0.98	5.90833	1.48967	2.10733	0.98	0.98	0.98						0.5	12	1.92025	0.31473	1.60552
	5	2.23502	2.19464	1.43596	1.26538	2.21028	2.41715	1.87845	2.0163	-0.00877392	-0.00877392	0.587823	0.518646	-0.00877392	-0.00877392	-0.00877392		18	155.205	153.146	36.1297		0.98	0.98	1.413		0.98	0.98	0.98						0.75	18	1.84208	0.0440618	1.79802
	6	2.23474	2.2006	1.61996	1.06967	2.1927	2.40025	1.92111	1.85253	-0.00877392	-0.00877392	0.773713	-0.00877392	-0.00877392	-0.00877392	-0.00877392		24	125.736	151.967	36.2017	607.564	0.98	0.98	0.98	23.193	0.98	0.98							1	24	2.0539	0.334758	1.71915
	6	2.23618	2.20699	1.60961	1.06513	2.16662	2.39492	1.92465	1.84906	-0.00877392	-0.00877392	0.792742	-0.00877392	-0.00877392	-0.00877392	-0.00877392		48	99.193	115.358		622.773	0.98			9.581			0.98						2	48	2.28427	0.238768	2.0455
	6	2.23225	2.20483	1.6131	1.06461	2.17634	2.38602	-0.00877392	-0.00877392	-0.00877392	-0.00877392	0.781971	-0.00877392	-0.00877392	-0.00877392	-0.00877392
	7	1.70102	2.13201	1.89731	1.12208	2.18764	2.37737	1.96125	1.89402	-0.00877392	-0.00877392	0.696968	-0.00877392	-0.00877392	-0.00877392
	7	1.70202	2.13341	1.90193	1.12287	2.17216	2.37991	1.95186	1.88716	-0.00877392	-0.00877392	0.722387	-0.00877392	-0.00877392	-0.00877392
	7	1.69418	2.14014	1.90093	1.12343	2.16838	2.35978	1.94446	1.88865	-0.00877392	-0.00877392	0.718336	-0.00877392	-0.00877392	-0.00877392
	8	2.1453	2.10582	1.98756		2.15391	2.27809	1.91783		-0.00877392	1.28178	0.588832		-0.00877392	-0.00877392	-0.00877392
	8	2.15263	2.11763	1.98372		2.15453	2.27578	1.91955		-0.00877392	1.27967	0.583199		-0.00877392	-0.00877392	-0.00877392
	8	2.15493	2.11483	1.97679		2.14034	2.25978	-0.00877392		-0.00877392	1.28033	0.582063		-0.00877392	-0.00877392	-0.00877392
	12	2.10327	2.06951	2.03535	1.21867	2.14899	2.26654	-0.00877392	2.12415	-0.00877392	0.779308	0.166726	0.325926	-0.00877392	-0.00877392	-0.00877392
	12	2.10726	2.06638	2.03096	1.21688	2.15279	2.26122	1.6767	2.11561	-0.00877392	0.777644	0.152594	0.31513	-0.00877392	-0.00877392	-0.00877392
	12	2.1082	2.06853	2.03721	1.21561	2.14147	2.26614	1.67678	2.22142	-0.00877392	0.757092	0.198657	0.330008	-0.00877392	-0.00877392	-0.00877392
	18	2.04803	2.05714	2.11513		2.18783	2.18452	1.72895		-0.00877392	-0.00877392	0.159868		-0.00877392	-0.00877392	-0.00877392
	18	2.0532	2.04078	2.11006		2.20662	2.18233	1.73107		-0.00877392	-0.00877392	0.166134		-0.00877392	-0.00877392	-0.00877392
	18	2.05531	2.04129	2.10707		2.17778	2.18844	-0.00877392		-0.00877392	-0.00877392	0.123198		-0.00877392	-0.00877392	-0.00877392
	24	2.03906	2.02686	2.21476	2.02653	2.10448	2.19109	1.73127	2.78411	-0.00877392	-0.00877392	-0.00877392	1.36708	-0.00877392	-0.00877392
	24	2.05082	2.03144	2.21021	2.02811	2.09371	2.17564	1.7305	2.77139	-0.00877392	-0.00877392	-0.00877392	1.36258	-0.00877392	-0.00877392
	24	2.04958	2.02786	2.20614	2.03004	2.10012	2.17836	-0.00877392	2.79495	-0.00877392	-0.00877392	-0.00877392	1.3664	-0.00877392	-0.00877392
	48	0.559787	2.11088		1.8928	1.99592	2.06266		2.79693	-0.00877392			0.98132			-0.00877392
	48	0.557146	2.11494		1.89516	2.0023	2.05583		2.79467	-0.00877392			0.986279			-0.00877392
	48	0.545925	2.11319		1.89222	1.99116	2.06758		2.79137	-0.00877392			0.976579			-0.00877392
	Raw	CSB+Spaceru				CSBv+tSpacerv+t				Spacerv+t					VP
		G1B	G1C	G1E	G1F	G2B	G2C	G2D	G2E	G3A	G3B	G3C	G3D
time (min)	time (hr)	AB+Su.ii	AB+S.iii	AB+S.v	AB+S.vi	AB+SV2T2.ii	AB+SV2T2.iii	AB+SV2T2.iv	AB+SV2T2.v	SV2T2.i	SV2T2.ii	SV2T2.iii	SV2T2.iv	VP.i	VP.ii	VP.iii
5	0.083	0.98	209.329	438.982	1756.63	115.643	155.372	725.404	1480.39	9.895	36.074	50.965	64.516	7628.78	7802.84	0.98
5	0.083	0.98	206.651	628.151	1739.08	114.653	99.547	727.889	1489.33	10.175	35.979	50.462	63.211	7811.98	7461.59	0.98
5	0.083	0.98	197.532	622.532	1532.85	114.283	100.024	690.439	1435.4	9.554	35.946	51.48	75.198	7515.94	7456.99	0.98
10	0.167	17.778	118.83	355.403	1161.33	104.803	83.678	689.553	1545.52	7.522	38.117	40.937	46.293	5198.52	4453.83	0.98
10	0.167	17.598	119.529	355.784	1167.47	105.127	84.057	690.33	1575.52	7.09	37.304	40.314	44.471	5147.31	4455.16	0.98
10	0.167	18.017	121.162	370.965	1202.39	103.913	0.98	703.562	1582.91	7.292	37.932	41.174	46.581	5197.07	4442.14	0.98
15	0.25	14.896	26.641	480.451	857.017	94.557	73.845	667.63	1731.22	7.488	28.227	57.552	42.081	3333.63	2831.32	0.98
	0.25	14.143	26.768	508.431	854.026	89.615	72.872	642.651	1768.11	7.296	28.16	58.684	46.853	3365.4	2881.12	0.98
	0.25	13.938	26.765	494.034	856.695	89.849	71.861	620.444	1789.54	7.621	28.816	56.279	46.897	3408.07	2792.96	0.98
20	0.333	14.313	19.07	257.057	589.118	86.257	67.636	540.326	1695.59	5.781	21.606	30.257	31.847	2374.53	1811.19	236.451
	0.333	14.19	18.937	251.926	609.306	86.714	66.282	542.219	1715.13	5.764	20.927	30.749	33.601	2382.92	1774.8	245.185
	0.333	14.269	18.647	249.289	605.04	84.841	0.98	533.691	1729.01	5.913	21.653	31.123	31.696	2253.31	1800.97	233.782
25	0.417	12.54	15.089	161.325	418.879	76.758	61.203	467.787	1219.54	5.081	17.444	36.823	27.872	1335.37	923.957	38.14
	0.417	12.662	14.748	153.992	431.211	76.543	0.98	457.154	1208.75	5.042	17.137	35.546	27.418	1348.09	942.098	36.987
	0.417	12.515	14.92	165.312	447.715	77.652	0.98	464.22	1201.21	4.801	17.145	35.903	27.966	1345.82	916.849	37.51
30	0.5	12.71	15.174	77.462	341.836	87.674	0.98	355.751	898.652	5.444	12.34	14.801	26.524	753.796	402.567	5.098
	0.5	12.796	15.293	46.137	340.097	84.632	0.98	363.456	884.988	5.461	12.634	15.007	26.134	748.017	391.356	4.503
	0.5	12.644	17.183	31.464	317.483	85.65	0.98	358.447	875.605	5.223	12.192	15.269	26.322	755.255	390.593	5.173
35	0.583	13.459	16.917	0.98	244.985	81.305	0.98	227.139	613.209	3.007	15.495	17.441	15.034	416.569	19.222	0.98
	0.583	13.654	16.832	70.012	250.054	80.11	0.98	225.881	615.287	2.841	15.777	17.735	15.199	403.321	20.085	0.98
	0.583	13.553	17.154	33.762	248.068	80.83	0.98	224.002	559.803	2.87	15.073	17.133	15.545	407.994	17.188	0.98
40	0.667	13.654	16.656	8.251	232.628	80.915	0.98	143.34	356.569	1.086	9.233	23.592	13.699	193.282	138.165
	0.667	13.623	16.811	8.112	239.338	81.549	0.98	147.324	351.478	1.166	8.506	23.45	13.701	198.144	134.804
	0.667	13.48	16.585	8.031	238.593	82.075	0.98	146.565	344.737	1.324	8.878	24.135	13.762	195.793	136.576
45	0.75	13.777	15.443	8.123	156.556	76.56	0.98	61.104	213.454	2.818	9.591	13.176	10.272	142.245	117.845	0.98
	0.75	13.969	15.539	8.075	157.751	76.659	0.98	55.891	216.869	2.845	9.535	13.463	10.289	142.971	117.468	0.98
	0.75	13.753	15.39	8.063	158.238	79.535	0.98	62.781	224.48	2.609	9.419	13.414	10.245	145.124	121.728	0.98
50	0.833	13.39	15.446	7.96	128.955	74.406	0.98	22.681	124.13	0.98	10.253	15.982	9.934	63.303	82.379	0.98
	0.833	13.455	15.446	7.933	130.09	74.732	0.98	17.07	126.156	0.98	9.706	15.615	10.008	67.764	81.942	0.98
	0.833	13.447	15.427	7.88	130.901	72.823	0.98	19.891	127.094	0.98	10.187	15.857	10.007	65.107	84.776	0.98
55	0.917	12.966	15.951	50.451	119.741	83.206	0.98	0.98	69.051	0.98	12.861	10.886	5.89	0.98	54.434	0.98
	0.917	13.582	16.327	50.704	121.983	81.169	0.98	103.857	68.014	0.98	12.591	10.866	5.663	0.98	56.598	0.98
	0.917	13.486	15.333	49.913	123.091	82.522	0.98	104.468	68.723	0.98	13.034	10.841	5.738	0.98	54.68	0.98
60	1	16.204	110.953	55.454	104.089	86.208	0.98	0.98	1.445	0.98	9.435	15.176	3.811	0.98	34.741	2.449
	1	16.119	110.266	56.284	103.572	86.809	0.98	0.98	4.407	0.98	9.674	15.088	3.912	0.98	34.354	2.583
	1	16.192	110.387	56.524	104.938	85.155	0.98	52.142	2.125	0.98	9.344	15.023	3.833	0.98	34.64	2.553
	2	15.415	19.184	60.365	11.343	85.607	0.98	37.26	35.395	0.98	0.98	3.523	1.629	0.98	0.98	0.98
	2	15.748	19.37	60.288	11.589	87.056	0.98	0.98	35.078	0.98	0.98	3.55	1.57	0.98	0.98	0.98
	2	15.646	19.496	59.851	11.541	86.529	0.98	0.98	35.374	0.98	0.98	3.718	1.503	0.98	0.98	0.98
	3	27.117	27.793	51.311	15.761	117.84	141.686	0.98	77.439	0.98	0.98	1.463	3.002	0.98	0.98	0.98
	3	27.345	27.93	52.806	15.602	116.229	165.5	0.98	77.018	0.98	0.98	1.327	2.85	0.98	0.98	0.98
	3	26.786	27.648	52.101	15.646	118.613	138.526	0.98	80.402	0.98	0.98	1.167	2.866	0.98	0.98	0.98
	4	129.16	29.908	48.168	17.888	119.591	130.566	0.98	93.005	0.98	0.98	5.301	3.638	0.98	0.98	0.98
	4	129.646	29.666	49.107	17.652	117.355	129.778	0.98	92.822	0.98	0.98	5.457	3.477	0.98	0.98	0.98
	4	129.924	29.857	49.402	17.746	118.826	153.533	60.919	91.604	0.98	0.98	5.517	3.635	0.98	0.98	0.98
	5	0.98	155.28	27.717	18.62	163.155	288.118	76.268	99.483	0.98	0.98	3.848	3.48	0.98	0.98	0.98
	5	173.022	161.584	27.452	18.468	164.343	278.884	0.98	98.466	0.98	0.98	3.819	3.325	0.98	0.98	0.98
	5	171.8	156.547	27.287	18.424	162.286	261.305	75.588	103.825	0.98	0.98	3.871	3.301	0.98	0.98	0.98
	6	171.689	158.709	41.683	11.74	155.847	251.336	83.39	71.208	0.98	0.98	5.939	0.98	0.98	0.98	0.98
	6	172.26	161.06	40.701	11.618	146.765	248.269	84.071	70.642	0.98	0.98	6.205	0.98	0.98	0.98	0.98
	6	170.706	160.263	41.03	11.604	150.085	243.231	0.98	0.98	0.98	0.98	6.053	0.98	0.98	0.98	0.98
	7	50.236	135.521	78.943	13.246	154.043	238.436	91.463	78.346	0.98	0.98	4.977	0.98	0.98	0.98
	7	50.352	135.96	79.787	13.27	148.648	239.831	89.507	77.119	0.98	0.98	5.277	0.98	0.98	0.98
	7	49.451	138.083	79.603	13.287	147.36	228.973	87.995	77.384	0.98	0.98	5.228	0.98	0.98	0.98
	8	139.733	127.59	97.176		142.532	189.709	82.761		0.98	19.133	3.88		0.98	0.98	0.98
	8	142.113	131.109	96.321		142.736	188.702	83.09		0.98	19.04	3.83		0.98	0.98	0.98
	8	142.868	130.265	94.797		138.148	181.876	0.98		0.98	19.069	3.82		0.98	0.98	0.98
	12	126.843	117.358	108.479	16.545	140.925	184.731	0.98	133.092	0.98	6.016	1.468	2.118	0.98	0.98	0.98
	12	128.016	116.515	107.388	16.477	142.164	182.482	47.501	130.5	0.98	5.993	1.421	2.066	0.98	0.98	0.98
	12	128.293	117.093	108.946	16.429	138.505	184.56	47.509	166.502	0.98	5.716	1.58	2.138	0.98	0.98	0.98
	18	111.695	114.063	130.355		154.109	152.938	53.573		0.98	0.98	1.445		0.98	0.98	0.98
	18	113.032	109.846	128.843		160.922	152.172	53.836		0.98	0.98	1.466		0.98	0.98	0.98
	18	113.581	109.973	127.96		150.583	154.327	0.98		0.98	0.98	1.328		0.98	0.98	0.98
	24	109.41	106.38	163.969	106.299	127.199	155.272	53.86	608.289	0.98	0.98	0.98	23.285	0.98	0.98
	24	112.414	107.507	162.259	106.687	124.083	149.844	53.765	590.735	0.98	0.98	0.98	23.045	0.98	0.98
	24	112.093	106.626	160.746	107.161	125.926	150.785	0.98	623.667	0.98	0.98	0.98	23.249	0.98	0.98
	48	3.629	129.085		78.126	99.064	115.52		626.518	0.98			9.579			0.98
	48	3.607	130.298		78.553	100.53	113.717		623.257	0.98			9.689			0.98
	48	3.515	129.775		78.022	97.985	116.837		618.545	0.98			9.475			0.98
[truncated: 9 more columns]

## Sheet: Tobramycin
TOB-PAO1		CSBv+tSpaceru data was not used because it was clinically irrelevant
	Log-scale	CSB+Spaceru				CSBv+tSpacerv+t				Spacerv+t						Geometric mean	CSB+Spaceru				CSBv+tSpacerv+t				Spacerv+t				Time (Days)	Time (Hr)	Average				Average					Average							Flow Rate
		G1B	G1C	G1E	G1F	G2B	G2C	G2D	G2E	G3A	G3B	G3C	G3D				G1B	G1C	G1E	G1F	G2B	G2C	G2D	G2E	G3A	G3B	G3C	G3D			CSBv+tplusSpaceru	SD	SE	n	CSBv+tplusSpacerv+t	SD	SE	CI	n	Spacerv+t	SD	SE	CI	n	Min. Detection		Hour	mL/min
time (min)	time (hr)					CSB+S.ii	CSB+S.iii	CSB+S.iv	CSB+S.v	S.i	S.ii	S.iii	S.iv		time (min)	time (hr)					CSB+S.ii	CSB+S.iii	CSB+S.iv	CSB+S.v	S.i	S.ii	S.iii	S.iv	0.00260417	0.0625	2.30109	0.626779	0.313389	4	2.42527	0.67599	0.337995	0.65909	4	1.81803	0.210175	0.105088	0.205972	4	-0.00877392		0.0625	3.5
5	0.083	1.72656	2.09386	2.23388	3.19173	1.94256	1.8303	2.66516	3.26746	1.58901	2.09227	1.83787	1.75563		5	0.083	1.72852	2.09411	2.18886	3.19288	1.93258	1.82833	2.67161	3.26855	1.58917	2.09346	1.83473	1.75478	0.00695833	0.167	2.23919	0.773769	0.386885	4	2.18212	0.808817	0.404409	0.788597	4	1.7483	0.255406	0.127703	0.250298	4	-0.00877392		0.999999	3.5
5	0.083	1.7295	2.09347	2.17763	3.19529	1.92746	1.82702	2.66348	3.27448	1.58655	2.09313	1.83441	1.75588		10"	0.167	1.25034	2.07859	2.55708	3.07075	1.58386	1.42844	2.6104	3.10579	1.49489	2.07352	1.81994	1.60484	0.0104167	0.25	2.05229	0.890848	0.445424	4	2.06858	0.818043	0.409021	0.797592	4	1.66722	0.354975	0.177488	0.347876	4	-0.00877392		1	3.13
5	0.083	1.7295	2.09501	2.15506	3.19161	1.92772	1.82766	2.68619	3.2637	1.59193	2.09498	1.8319	1.75284		15"	0.25	1.15594	1.42691	2.69388	2.93243	1.46881	1.28426	2.56723	2.95404	1.25079	2.06233	1.83325	1.52253	0.013875	0.333	1.90293	0.810536	0.405268	4	1.97154	0.820691	0.410345	0.800174	4	1.60227	0.372879	0.186439	0.365421	4	-0.00877392		1.9999	3.13
10	0.167	1.24988	2.07493	2.55072	3.06496	1.58634	1.42444	2.59992	3.10341	1.49874	2.07257	1.82006	1.61246		20"	0.333	1.15404	1.27609	2.40267	2.77894	1.36099	1.18393	2.5124	2.82885	1.23715	2.04979	1.76125	1.36091	0.017375	0.417	1.77839	0.76236	0.38118	4	1.86188	0.817683	0.408841	0.797241	4	1.50485	0.430648	0.215324	0.422035	4	-0.00877392		2	1.54
10	0.167	1.24546	2.07747	2.55119	3.06724	1.58069	1.43223	2.60404	3.1047	1.50157	2.07329	1.8176	1.59975		25"	0.417	1.09941	1.17372	2.2045	2.63593	1.2491	1.0715	2.46063	2.66631	1.0808	2.03408	1.66549	1.23903	0.0208333	0.5	1.62766	0.648123	0.324061	4	1.79028	0.77715	0.388575	0.757721	4	1.19948	0.173675	0.0868374	0.170201	4	-0.00877392		2.99999	1.54
10	0.167	1.25568	2.08337	2.56933	3.08005	1.58456	1.42864	2.62725	3.10928	1.48437	2.0747	1.82217	1.60232		30"	0.5	1.10437	1.20023	1.68365	2.52238	1.20798	1.04028	2.34965	2.56321	1.0639	1.09925	1.44826	1.18651	0.0242917	0.583	1.47004	0.617772	0.308886	4	1.7323	0.698807	0.349403	0.681337	4	1.14877	0.251277	0.125639	0.246251	4	-0.00877392		3	1.02
	0.25	1.17307	1.42555	2.68165	2.93299	1.46526	1.28803	2.56991	2.9496	1.25375	2.06072	1.83946	1.52445		35"	0.583	1.1321	1.22961	1.12453	2.39391	1.19265	1.07263	2.23344	2.43049	0.935954	1.08423	1.51273	1.06219	0.0277917	0.667	1.40999	0.656236	0.328118	4	1.67252	0.648288	0.324144	0.63208	4	1.06384	0.279477	0.139738	0.273887	4	-0.00877392		4	1.02
	0.25	1.15054	1.42762	2.70623	2.93147	1.47449	1.28303	2.56685	2.95166	1.252	2.06167	1.83427	1.5231		40"	0.667	1.13307	1.22229	0.910135	2.37444	1.17278	1.06281	2.11786	2.33661	0.820294	1.01824	1.46447	0.952376	0.03125	0.75	1.35878	0.572361	0.286181	4	1.5975	0.589081	0.29454	0.574354	4	1.01558	0.254728	0.127364	0.249633	4	-0.00877392		4	0.76
	0.25	1.1442	1.42757	2.69376	2.93283	1.46666	1.28171	2.56492	2.96086	1.24662	2.06459	1.82602	1.52005		45"	0.75	1.14091	1.18913	0.907785	2.19732	1.15129	1.03601	2.00399	2.1987	0.805316	1.00057	1.37806	0.878361	0.0347083	0.833	1.33239	0.535718	0.267859	4	1.53416	0.571371	0.285685	0.557086	4	0.934134	0.305656	0.152828	0.299543	4	-0.00877392		4.99999	0.76
	0.333	1.15573	1.28035	2.41003	2.7702	1.36014	1.18865	2.50705	2.82884	1.24002	2.04958	1.7573	1.36775		50"	0.833	1.1281	1.18864	0.898959	2.11388	1.12459	0.97926	1.87742	2.15537	0.627254	1.01639	1.32403	0.768858	0.0382083	0.917	1.52816	0.450918	0.225459	4	1.42915	0.461108	0.230554	0.44958	4	0.902086	0.302592	0.151296	0.29654	4	-0.00877392		5	0.61
	0.333	1.15198	1.27731	2.40127	2.78484	1.35881	1.18116	2.51138	2.82738	1.23967	2.04968	1.76822	1.35499		55"	0.917	1.12522	1.20044	1.70204	2.08492	1.14552	1.06899	1.41902	2.08306	0.606696	1.0712	1.23986	0.69058	0.0416667	1	1.75474	0.387621	0.19381	4	1.38694	0.431419	0.21571	0.420634	4	0.895845	0.385503	0.192752	0.377793	4	-0.00877392		5.99999	0.61
	0.333	1.15439	1.27061	2.3967	2.78178	1.36403	1.18199	2.51875	2.83033	1.23175	2.0501	1.75825	1.35999		60"	1	1.20875	2.0435	1.74885	2.01786	1.14597	1.07399	1.3111	2.01671	0.586798	0.970729	1.41124	0.614613	0.0833333	2	1.32989	0.313708	0.156854	4	1.02688	0.141865	0.0709327	0.138319	4	0.633436	0.215956	0.107978	0.211637	4	-0.00877392		6	0.5
	0.417	1.0983	1.17866	2.2077	2.62209	1.2502	1.06513	2.46123	2.66081	1.08654	2.03334	1.66338	1.24591		2'	2	1.19319	1.28667	1.77936	1.06034	1.1805	1.10925	0.941595	0.876153	0.478597	0.575938	0.951839	0.527371	0.125	3	1.44705	0.213201	0.106601	4	1.17023	0.300709	0.150354	0.293191	4	0.560021	0.246739	0.123369	0.241804	4	-0.00877392		6.99999	0.5
	0.417	1.1025	1.16873	2.1875	2.63469	1.24756	1.07151	2.45884	2.6693	1.07598	2.03479	1.67096	1.23568		3'	3	1.43268	1.44389	1.71658	1.19506	1.37743	1.38675	0.744249	1.17251	0.261818	0.514894	0.859633	0.603737	0.166667	4	1.6314	0.367579	0.18379	4	1.2454	0.157471	0.0787357	0.153535	4	0.632567	0.330074	0.165037	0.323473	4	-0.00877392		7	0.43
	0.417	1.09743	1.17377	2.2183	2.651	1.24954	1.07784	2.4618	2.66883	1.07987	2.03412	1.66213	1.2355		4'	4	2.11253	1.47436	1.68922	1.24949	1.3642	1.36425	1.03194	1.22119	0.287329	0.512945	1.07152	0.658477	0.208333	5	1.59886	0.410748	0.205374	4	1.46772	0.360491	0.180245	0.351479	4	0.700962	0.264571	0.132286	0.25928	4	-0.00877392		7.99999	0.43
	0.5	1.10415	1.1811	1.88909	2.53382	1.20798	1.0425	2.37383	2.55012	1.06386	1.09608	1.45512	1.19067		5'	5	1.49104	2.19805	1.43909	1.26726	1.75622	1.79332	1.08303	1.23831	0.610777	0.444246	1.06908	0.679748	0.25	6	1.77981	0.55467	0.277335	4	1.43936	0.40512	0.20256	0.394992	4	0.667453	0.325623	0.162812	0.319111	4	-0.00877392		8	0.38
	0.5	1.10707	1.18449	1.66405	2.5316	1.21144	1.0406	2.33763	2.58774	1.06453	1.10092	1.4509	1.18701		6'	6	2.23439	2.20414	1.61422	1.06647	1.76591	1.81247	1.11934	1.05974	0.623572	0.387803	1.13387	0.524568	0.291667	7	1.71428	0.432729	0.216364	4	1.43751	0.39548	0.19774	0.385593	4	0.749002	0.343602	0.171801	0.33673	4	-0.00877392		12	0.38
	0.5	1.10188	1.2351	1.49781	2.50172	1.20453	1.03775	2.33748	2.55178	1.0633	1.10075	1.43876	1.18184		7'	7	1.69907	2.13519	1.90006	1.12279	1.76572	1.79386	1.1052	1.08527	1.02556	0.389932	1.05985	0.520657	0.333333	8	2.08214	0.0882132	0.0509299	3	1.4953	0.394364	0.227686	0.443988	3	0.808727	0.203811	0.11767	0.230633	3	-0.00877392		12	0.25
	0.583	1.12901	1.22832	0	2.38914	1.19346	1.07313	2.25858	2.42472	0.93892	1.09177	1.51693	1.06707		8'	8	2.15096	2.11276	1.98269		1.73463	1.71114	1.04013		0.681338	0.701052	1.04379		0.5	12	1.85649	0.427295	0.213648	4	1.19386	0.725886	0.362943	0.707739	4	0.681353	0.153032	0.0765161	0.149972	4	-0.00877392		18	0.25
	0.583	1.13526	1.22614	1.84517	2.39803	1.1956	1.07107	2.18789	2.43162	0.933234	1.07733	1.51183	1.06194		12'	12	2.10624	2.06814	2.0345	1.21705	1.73244	1.70366	0.179155	1.16019	0.848516	0.517458	0.7676	0.591837	0.75	18	2.06978	0.0356022	0.0205549	3	1.27021	0.993076	0.573353	1.11804	3	0.840713	0.308033	0.177843	0.348572	3	-0.00877392		18	0.16
	0.583	1.13204	1.23437	1.52843	2.39457	1.1889	1.07368	2.25384	2.43513	0.935709	1.08357	1.50943	1.05755		18'	18	2.05218	2.04641	2.11075		2.113	1.52222	0.175407		1.17358	0.565728	0.78283		1	24	2.07845	0.0883558	0.0441779	4	1.21199	0.68953	0.344765	0.672291	4	0.942169	0.368656	0.184328	0.361283	4	-0.00877392		24	0.16
	0.667	1.13526	1.22157	0.916507	2.36666	1.17467	1.06408	2.1806	2.33638	0.825686	1.02152	1.46526	0.953034		24'	24	2.04649	2.02872	2.21037	2.02823	1.5824	1.51422	0.178685	1.57267	1.08942	0.548633	0.74842	1.3822	2	48	1.52023	0.843705	0.487113	3	1.2403	0.103948	0.0600143	0.117028	3	0.770926	0.456857	0.323047	0.633171	2	-0.00877392		24	0.12
	0.667	1.13427	1.22559	0.909128	2.37901	1.18164	1.06468	2.08328	2.33493	0.817433	1.01649	1.46307	0.944433		48'	48	0.554286	2.113		1.89339	1.20418	1.15922		1.35748	0.447879			1.09397																			48	0.12
	0.667	1.12969	1.21972	0.90477	2.37766	1.16203	1.05968	2.0897	2.33853	0.817764	1.0167	1.46507	0.959661																																		48	0.016
	0.75	1.13915	1.18873	0.909716	2.19467	1.15473	1.03491	1.97136	2.19732	0.814847	1.00548	1.37594	0.881955		Mean	CSB+Spaceru				CSBv+tSpacerv+t				Spacerv+t																							120	0.016
	0.75	1.14517	1.19142	0.907143	2.19797	1.15146	1.03551	2.06816	2.19699	0.805569	1.00113	1.379	0.87616			G1B	G1C	G1E	G1F	G2B	G2C	G2D	G2E	G3A	G3B	G3C	G3D				Log Dif																120	0.016
	0.75	1.1384	1.18724	0.906497	2.19931	1.14768	1.03763	1.97245	2.2018	0.795532	0.995108	1.37925	0.876968		Time (hour)					CSB+S.ii	CSB+S.iii	CSB+S.iv	CSB+S.v	S.i	S.ii	S.iii	S.iv				Time (Hr)	Average	Average														192	0.016
	0.833	1.12678	1.18882	0.900913	2.11044	1.12284	0.978819	1.87017	2.15113	0.627673	1.01607	1.31969	0.769082		0.063	53.521	124.198	154.93	1559.12	85.6323	67.3487	469.607	1855.97	38.8303	124.012	68.349	56.8573					CSBv+tplusSpacerv+t	Spacerv+t	Difference													264	0.016
	0.833	1.12888	1.18882	0.899437	2.11424	1.13239	0.979639	1.87983	2.1571	0.63053	1.01645	1.32496	0.767156		0.167	17.7977	119.84	360.717	1177.06	38.359	26.8193	407.917	1275.86	31.2577	118.446	66.0613	40.2603				0.0625	2.42527	1.81803	0.607232													336	0.016
	0.833	1.12863	1.18828	0.896526	2.11694	1.11853	0.979321	1.88227	2.15787	0.623559	1.01666	1.32744	0.770336		0.25	14.3257	26.7247	494.305	855.913	29.4323	19.2427	369.174	899.641	17.8157	115.433	68.1213	33.307				0.167	2.18212	1.7483	0.433824													408	0.016
	0.917	1.11281	1.20279	1.70287	2.07824	1.14696	1.06896	1.41385	2.08261	0.604982	1.07177	1.23825	0.690728		0.333	14.2573	18.8847	252.757	601.155	22.9613	15.2737	325.403	674.295	17.265	112.147	57.714	22.9583				0.25	2.06858	1.66722	0.401358													480	0.016
	0.917	1.13296	1.21291	1.70504	2.0863	1.14956	1.06789	1.4183	2.08268	0.610447	1.07247	1.2416	0.690019		0.417	12.5723	14.919	160.21	432.602	17.746	11.7903	288.821	463.797	12.0453	108.164	46.2923	17.3403				0.333	1.97154	1.60227	0.369267													552	0.016
	0.917	1.12988	1.18563	1.69821	2.09023	1.14004	1.07011	1.42491	2.08389	0.604658	1.06937	1.23975	0.690993		0.5	12.7167	15.8833	51.6877	333.139	16.1433	10.972	223.864	366.071	11.585	12.5677	28.0747	15.3647				0.417	1.86188	1.50485	0.357033													624	0.016
	1	1.20962	2.04514	1.74393	2.0174	1.14737	1.07511	1.31848	2.01743	0.583652	0.964778	1.41315	0.616581		0.583	13.5553	16.9677	34.918	247.702	15.5833	11.8203	171.638	269.47	8.629	12.1413	32.5643	11.54				0.5	1.79028	1.19948	0.590803													696	0.016
	1	1.20734	2.04244	1.75038	2.01524	1.15057	1.07751	1.30033	2.0151	0.591621	0.974005	1.41249	0.614686		0.667	13.5857	16.684	8.13133	236.853	14.8887	11.5563	131.882	217.078	6.61167	10.429	29.1387	8.96233				0.583	1.7323	1.14877	0.583526													768	0.016
	1	1.2093	2.04292	1.75223	2.02093	1.13997	1.06934	1.3145	2.0176	0.585122	0.973405	1.40807	0.612572		0.75	13.833	15.4573	8.087	157.515	14.1677	10.8647	101.488	158.019	6.38833	10.0137	23.8817	7.55733				0.667	1.67252	1.06384	0.608673													840	0.016
	2	1.18794	1.28294	1.78079	1.05473	1.18301	1.11066	0.93852	0.873553	0.468347	0.584105	0.956072	0.526856		0.833	13.4307	15.4397	7.92433	129.982	13.3237	9.53367	75.4147	143.013	4.239	10.3847	21.0883	5.873				0.75	1.5975	1.01558	0.581921													912	0.016
	2	1.19723	1.28713	1.78023	1.06405	1.17949	1.10931	0.939469	0.875582	0.486289	0.576917	0.955158	0.526727		0.917	13.3447	15.8703	50.356	121.605	13.981	11.7217	26.245	121.076	4.043	11.7817	17.3727	4.90433				0.833	1.53416	0.934134	0.600025													984	0.016
	2	1.1944	1.28995	1.77707	1.06224	1.17901	1.10779	0.946796	0.879325	0.481156	0.566791	0.944285	0.528531		1	16.1717	110.535	56.0873	104.2	13.9957	11.8577	20.4727	103.923	3.862	9.34867	25.7777	4.11733				0.917	1.42915	0.902086	0.527061
	3	1.43324	1.44394	1.71021	1.19758	1.37619	1.38734	0.741073	1.16729	0.262451	0.516006	0.862787	0.606811		2	15.603	19.35	60.168	11.491	15.1533	12.8603	8.742	7.519	3.01067	3.767	8.951	3.368				1	1.38694	0.895845	0.491098
	3	1.43688	1.44607	1.72268	1.19318	1.37838	1.38453	0.74186	1.17918	0.261501	0.517328	0.858176	0.597805		3	27.0827	27.7903	52.0727	15.6697	23.847	24.364	5.54967	14.8777	1.82733	3.27267	7.23833	4.01567				2	1.02688	0.633436	0.39344
	3	1.42791	1.44166	1.71685	1.1944	1.37773	1.38837	0.749814	1.17105	0.261501	0.511349	0.857935	0.606596		4	129.577	29.8103	48.8923	17.762	23.1323	23.1347	10.7633	16.6417	1.938	3.258	11.7907	4.555				3	1.17023	0.560021	0.610213
	4	2.11113	1.47579	1.68276	1.25256	1.36942	1.36271	1.03571	1.21956	0.293804	0.510009	1.07129	0.662096		5	115.267	157.804	27.4853	18.504	57.0473	62.133	12.1073	17.3113	4.08133	2.78133	11.724	4.78367				4	1.2454	0.632567	0.612829
	4	2.11276	1.47226	1.69114	1.24679	1.36167	1.36877	1.02946	1.22029	0.284431	0.515609	1.0769	0.658965		6	171.552	160.011	41.138	11.654	58.3347	64.9333	13.1643	11.4747	4.204	2.44233	13.612	3.34633				5	1.46772	0.700962	0.766759
	4	2.11369	1.47505	1.69374	1.2491	1.36152	1.36127	1.03064	1.22373	0.283753	0.513218	1.06636	0.654369		7	50.013	136.521	79.4443	13.2677	58.3133	62.221	12.741	12.1693	10.6067	2.45433	11.4777	3.31633				6	1.43936	0.667453	0.77191
	5	0	2.19112	1.44275	1.26998	1.76079	1.79294	1.08679	1.24299	0.612678	0.446382	1.06934	0.676602		8	141.571	129.655	96.098		54.31	51.4253	10.969		4.80133	5.02433	11.061					7	1.43751	0.749002	0.688509
	5	2.2381	2.2084	1.43857	1.26642	1.75532	1.79596	1.07748	1.23862	0.604334	0.445449	1.06948	0.684307		12	127.717	116.989	108.271	16.4837	54.0063	50.544	1.51067	14.461	7.12033	3.292	5.856	3.907				8	1.4953	0.808727	0.686573
	5	2.23502	2.19464	1.43596	1.26538	1.75256	1.79105	1.08483	1.23333	0.615319	0.440909	1.06841	0.678336		18	112.769	111.294	129.053		129.719	33.283	1.49767		14.914	3.679	6.065					12	1.19386	0.681353	0.512509
	6	2.23474	2.2006	1.61996	1.06967	1.77157	1.81305	1.12937	1.06085	0.636087	0.389698	1.14016	0.524526		24	111.306	106.838	162.325	106.716	38.2297	32.675	1.509	37.3923	12.33	3.537	5.603	24.111				18	1.27021	0.840713	0.429496
	6	2.23618	2.20699	1.60961	1.06513	1.76232	1.8114	1.11514	1.05918	0.61679	0.387034	1.13678	0.523356		48	3.58367	129.719		78.2337	16.0023	14.4287		22.7783	2.80467			12.4167				24	1.21199	0.942169	0.269823
	6	2.23225	2.20483	1.6131	1.06461	1.76384	1.81295	1.11351	1.05918	0.617839	0.386677	1.12467	0.525822																		48	1.2403	0.770926	0.46937
	7	1.70102	2.13201	1.89731	1.12208	1.76848	1.80462	1.10673	1.08522	1.03048	0.388634	1.06077	0.522053
	7	1.70202	2.13341	1.90193	1.12287	1.77168	1.79281	1.10216	1.08629	1.02432	0.390228	1.05918	0.52009
	7	1.69418	2.14014	1.90093	1.12343	1.75702	1.78413	1.1067	1.08429	1.02189	0.390935	1.0596	0.519828
	8	2.1453	2.10582	1.98756		1.71468	1.71675	1.03467		0.677516	0.694956	1.04579
	8	2.15263	2.11763	1.98372		1.75033	1.71279	1.04805		0.687796	0.701654	1.04277
	8	2.15493	2.11483	1.97679		1.73887	1.70389	1.03767		0.6787	0.706547	1.04281
	12	2.10327	2.06951	2.03535	1.21867	1.73263	1.70457	0.182415	1.15779	0.809964	0.515741	0.76723	0.595276
	12	2.10726	2.06638	2.03096	1.21688	1.7341	1.70562	0.180699	1.1648	0.805093	0.518514	0.766636	0.590173
	12	2.1082	2.06853	2.03721	1.21561	1.7306	1.7008	0.174351	1.15797	0.930491	0.518119	0.768934	0.590061
	18	2.04803	2.05714	2.11513		2.11088	1.52373	0.179264		1.17782	0.564548	0.783046
	18	2.0532	2.04078	2.11006		2.11494	1.52299	0.173478		1.17342	0.567614	0.783832
	18	2.05531	2.04129	2.10707		2.11319	1.51993	0.173478		1.1695	0.565021	0.781612
	24	2.03906	2.02686	2.21476	2.02653	1.58298	1.51464	0.181272	1.58156	1.13893	0.547529	0.747334	1.37931
	24	2.05082	2.03144	2.21021	2.02811	1.58315	1.51343	0.178401	1.57757	1.05258	0.550351	0.748498	1.38675
	24	2.04958	2.02786	2.20614	2.03004	1.58106	1.51457	0.176381	1.55888	1.07675	0.548021	0.749427	1.38055
	48	0.559787	2.11088		1.8928	1.20243	1.15851		1.36553	0.448552			1.10123
	48	0.557146	2.11494		1.89516	1.20488	1.16164		1.3539	0.446071			1.09205
	48	0.545925	2.11319		1.89222	1.20523	1.15752		1.35303	0.449015			1.08863
	Raw Data	CSB+Spaceru				CSBv+tSpacerv+t				Spacerv+t
		G1B	G1C	G1E	G1F	G2B	G2C	G2D	G2E	G3A	G3B	G3C	G3D
time (min)	time (hr)	AB+Su.ii	AB+S.iii	AB+S.v	AB+S.vi	AB+SV2T2.ii	AB+SV2T2.iii	AB+SV2T2.iv	AB+SV2T2.v	SV2T2.i	SV2T2.ii	SV2T2.iii	SV2T2.iv
5	0.083	53.28	124.124	171.347	1554.98	87.611	67.655	462.554	1851.24	38.816	123.672	68.845	56.968
5	0.083	53.642	124.014	150.533	1567.81	84.617	67.146	460.77	1881.41	38.597	123.917	68.298	57.001
5	0.083	53.641	124.455	142.909	1554.57	84.669	67.245	485.498	1835.27	39.078	124.447	67.904	56.603
10	0.167	17.778	118.83	355.403	1161.33	38.578	26.573	398.038	1268.84	31.531	118.187	66.079	40.969
10	0.167	17.598	119.529	355.784	1167.47	38.079	27.054	401.829	1272.62	31.737	118.384	65.705	39.788
10	0.167	18.017	121.162	370.965	1202.39	38.42	26.831	423.884	1286.11	30.505	118.768	66.4	40.024
	0.25	14.896	26.641	480.451	857.017	29.192	19.41	371.459	890.426	17.937	115.005	69.097	33.454
	0.25	14.143	26.768	508.431	854.026	29.819	19.188	368.852	894.671	17.865	115.259	68.276	33.35
	0.25	13.938	26.765	494.034	856.695	29.286	19.13	367.212	913.826	17.645	116.035	66.991	33.117
	0.333	14.313	19.07	257.057	589.118	22.916	15.44	321.403	674.272	17.379	112.094	57.187	23.321
	0.333	14.19	18.937	251.926	609.306	22.846	15.176	324.627	672.018	17.365	112.12	58.643	22.646
	0.333	14.269	18.647	249.289	605.04	23.122	15.205	330.18	676.595	17.051	112.227	57.312	22.908
	0.417	12.54	15.089	161.325	418.879	17.791	11.618	289.224	457.938	12.205	107.979	46.066	17.616
	0.417	12.662	14.748	153.992	431.211	17.683	11.79	287.637	466.979	11.912	108.34	46.877	17.206
	0.417	12.515	14.92	165.312	447.715	17.764	11.963	289.601	466.475	12.019	108.173	45.934	17.199
	0.5	12.71	15.174	77.462	341.836	16.143	11.028	236.497	354.915	11.584	12.476	28.518	15.512
	0.5	12.796	15.293	46.137	340.097	16.272	10.98	217.586	387.029	11.602	12.616	28.242	15.382
	0.5	12.644	17.183	31.464	317.483	16.015	10.908	217.51	356.268	11.569	12.611	27.464	15.2
	0.583	13.459	16.917	0.98	244.985	15.612	11.834	181.375	265.903	8.688	12.353	32.88	11.67
	0.583	13.654	16.832	70.012	250.054	15.689	11.778	154.131	270.158	8.575	11.949	32.496	11.533
	0.583	13.553	17.154	33.762	248.068	15.449	11.849	179.408	272.35	8.624	12.122	32.317	11.417
	0.667	13.654	16.656	8.251	232.628	14.951	11.59	151.567	216.962	6.694	10.508	29.192	8.975
	0.667	13.623	16.811	8.112	239.338	15.193	11.606	121.138	216.235	6.568	10.387	29.045	8.799
	0.667	13.48	16.585	8.031	238.593	14.522	11.473	122.942	218.037	6.573	10.392	29.179	9.113
	0.75	13.777	15.443	8.123	156.556	14.28	10.837	93.618	157.515	6.529	10.127	23.765	7.62
	0.75	13.969	15.539	8.075	157.751	14.173	10.852	116.992	157.395	6.391	10.026	23.933	7.519
	0.75	13.753	15.39	8.063	158.238	14.05	10.905	93.853	159.147	6.245	9.888	23.947	7.533
	0.833	13.39	15.446	7.96	128.955	13.269	9.524	74.16	141.621	4.243	10.377	20.878	5.876
	0.833	13.455	15.446	7.933	130.09	13.564	9.542	75.828	143.583	4.271	10.386	21.133	5.85
	0.833	13.447	15.427	7.88	130.901	13.138	9.535	76.256	143.836	4.203	10.391	21.254	5.893
	0.917	12.966	15.951	50.451	119.741	14.027	11.721	25.933	120.951	4.027	11.797	17.308	4.906
	0.917	13.582	16.327	50.704	121.983	14.111	11.692	26.2	120.971	4.078	11.816	17.442	4.898
	0.917	13.486	15.333	49.913	123.091	13.805	11.752	26.602	121.307	4.024	11.732	17.368	4.909
	1	16.204	110.953	55.454	104.089	14.04	11.888	20.82	104.096	3.834	9.221	25.891	4.136
	1	16.119	110.266	56.284	103.572	14.144	11.954	19.968	103.538	3.905	9.419	25.852	4.118
	1	16.192	110.387	56.524	104.938	13.803	11.731	20.63	104.135	3.847	9.406	25.59	4.098
	2	15.415	19.184	60.365	11.343	15.241	12.902	8.68	7.474	2.94	3.838	9.038	3.364
	2	15.748	19.37	60.288	11.589	15.118	12.862	8.699	7.509	3.064	3.775	9.019	3.363
	2	15.646	19.496	59.851	11.541	15.101	12.817	8.847	7.574	3.028	3.688	8.796	3.377
	3	27.117	27.793	51.311	15.761	23.779	24.397	5.509	14.699	1.83	3.281	7.291	4.044
	3	27.345	27.93	52.806	15.602	23.899	24.24	5.519	15.107	1.826	3.291	7.214	3.961
	3	26.786	27.648	52.101	15.646	23.863	24.455	5.621	14.827	1.826	3.246	7.21	4.042
	4	129.16	29.908	48.168	17.888	23.411	23.052	10.857	16.579	1.967	3.236	11.784	4.593
	4	129.646	29.666	49.107	17.652	22.997	23.376	10.702	16.607	1.925	3.278	11.937	4.56
	4	129.924	29.857	49.402	17.746	22.989	22.976	10.731	16.739	1.922	3.26	11.651	4.512
	5	0.98	155.28	27.717	18.62	57.649	62.078	12.212	17.498	4.099	2.795	11.731	4.749
	5	173.022	161.584	27.452	18.468	56.927	62.512	11.953	17.323	4.021	2.789	11.735	4.834
	5	171.8	156.547	27.287	18.424	56.566	61.809	12.157	17.113	4.124	2.76	11.706	4.768
	6	171.689	158.709	41.683	11.74	59.097	65.021	13.47	11.504	4.326	2.453	13.809	3.346
	6	172.26	161.06	40.701	11.618	57.852	64.774	13.036	11.46	4.138	2.438	13.702	3.337
	6	170.706	160.263	41.03	11.604	58.055	65.005	12.987	11.46	4.148	2.436	13.325	3.356
	7	50.236	135.521	78.943	13.246	58.678	63.771	12.786	12.168	10.727	2.447	11.502	3.327
	7	50.352	135.96	79.787	13.27	59.112	62.06	12.652	12.198	10.576	2.456	11.46	3.312
	7	49.451	138.083	79.603	13.287	57.15	60.832	12.785	12.142	10.517	2.46	11.471	3.31
	8	139.733	127.59	97.176		51.842	52.089	10.831		4.759	4.954	11.112
	8	142.113	131.109	96.321		56.277	51.617	11.17		4.873	5.031	11.035
	8	142.868	130.265	94.797		54.811	50.57	10.906		4.772	5.088	11.036
	12	126.843	117.358	108.479	16.545	54.03	50.649	1.522	14.381	6.456	3.279	5.851	3.938
	12	128.016	116.515	107.388	16.477	54.212	50.772	1.516	14.615	6.384	3.3	5.843	3.892
	12	128.293	117.093	108.946	16.429	53.777	50.211	1.494	14.387	8.521	3.297	5.874	3.891
	18	111.695	114.063	130.355		129.085	33.399	1.511		15.06	3.669	6.068
	18	113.032	109.846	128.843		130.298	33.342	1.491		14.908	3.695	6.079
	18	113.581	109.973	127.96		129.775	33.108	1.491		14.774	3.673	6.048
	24	109.41	106.38	163.969	106.299	38.281	32.707	1.518	38.156	13.77	3.528	5.589	23.95
	24	112.414	107.507	162.259	106.687	38.296	32.616	1.508	37.807	11.287	3.551	5.604	24.364
	24	112.093	106.626	160.746	107.161	38.112	32.702	1.501	36.214	11.933	3.532	5.616	24.019
	48	3.629	129.085		78.126	15.938	14.405		23.202	2.809			12.625
	48	3.607	130.298		78.553	16.028	14.509		22.589	2.793			12.361
	48	3.515	129.775		78.022	16.041	14.372		22.544	2.812			12.264

## Sheet: AUC
	TOB
		CSBv+tSpacerv+t - 2	CSBv+tSpacerv+t - 12	CSBv+tSpacerv+t - 24	CSBv+tSpacerv+t - 48	Spacerv+t - 2	Spacerv+t - 12	Spacerv+t - 24	Spacerv+t - 48
	1	35.14	507.2	1562	2213	15.22	65.62	213.4	395
	2	27.32	500.2	949.5	1515	55.63	89.95	132.5	132.5
	3	212	301.1	319.2	319.2	53.83	153.5	224.3	224.3
	4	520.4	657.1	968.2	1690	20.31	58.44	226.6	664.9
		2 hours	12 hours	24 hours	48 hours	2 hours	12 hours	24 hours	48 hours
	Avg	198.715	491.4	949.725	1434.3	36.2475	91.8775	199.2	354.175
	SD	230.789	146.057	507.538	800.358	21.4553	43.238	44.8379	233.969
	ttest	2 hours	12 hours	24 hours	48 hours
	CSBv+tSpacerv+t v Spacerv+t	0.210505	0.00192767	0.0257449	0.0411743
	VANC
		CSBv+tSpacerv+t - 2	CSBv+tSpacerv+t - 12	CSBv+tSpacerv+t - 24	CSBv+tSpacerv+t - 48	Spacerv+t - 2	Spacerv+t - 12	Spacerv+t - 24	Spacerv+t - 48	VP -2	VP - 12	VP - 24	VP - 48
	1	164.7	1542	3272	5971	4.745	14.54	26.3	49.82	1470	1480	1492	1515
	2	22.71	1904	3830	7038	21.62	86.53	113.1	113.1	1237	1247	1259	1282
	3	314.5	742.8	1164	1164	33.88	70.04	85.91	85.91	15.83	25.63	31.51	60.91
	4	788.6	1716	6222	20986	25.07	44.91	196.7	589.9
	Avg	322.627	1476.2	3622	8789.75	21.3287	54.005	105.502	209.683	907.61	917.543	927.503	952.637
	SD	332.71	510.791	2079.06	8522.8	12.2016	31.3858	70.7851	254.8	781.042	781.156	784.65	780.996
	ttest	2 hours	12 hours	24 hours	48 hours
	CSBv+tSpacerv+t v Spacerv+t	0.120281	0.00143527	0.0148429	0.0908345
	CSBv+tSpacerv+t v VP	0.227638	0.300053	0.0904944	0.181836
	Spacerv+t v VP	0.0656652	0.0710248	0.0836481	0.126968
		Tobramycin								Vancomycin
		2 hours		12 hours		24 hours		48 hours		2 hours			12 hours			24 hours			48 hours
		CSBv+tSpacerv+t	Spacerv+t	CSBv+tSpacerv+t	Spacerv+t	CSBv+tSpacerv+t	Spacerv+t	CSBv+tSpacerv+t	Spacerv+t	CSBv+tSpacerv+t	Spacerv+t	VP	CSBv+tSpacerv+t	Spacerv+t	VP	CSBv+tSpacerv+t	Spacerv+t	VP	CSBv+tSpacerv+t	Spacerv+t	VP
	AUC	198.715	36.2475	491.4	91.8775	949.725	199.2	1434.3	354.175	322.627	21.3287	907.61	1476.2	54.005	917.543	3622	105.502	927.503	8789.75	209.683	952.637
	Std Error	115.395	10.7276	73.0283	21.619	253.769	22.4189	400.179	116.984	166.355	6.1008	450.935	255.395	15.6929	451	1039.53	35.3926	453.018	4261.4	127.4	450.908
LOG
		CSBv+tSpacerv+t - 2	CSBv+tSpacerv+t - 12	CSBv+tSpacerv+t - 24	CSBv+tSpacerv+t - 48	Spacerv+t - 2	Spacerv+t - 12	Spacerv+t - 24	Spacerv+t - 48
	1	1.5458	2.70518	3.19368	3.34498	1.18241	1.81704	2.32919	2.5966
	2	1.43648	2.69914	2.97749	3.18041	1.74531	1.954	2.12222	2.12222
	3	2.32634	2.47871	2.50406	2.50406	1.73102	2.18611	2.35083	2.35083
	4	2.71634	2.81763	2.98597	3.22789	1.30771	1.76671	2.35526	2.82276
		2 hours	12 hours	24 hours	48 hours	2 hours	12 hours	24 hours	48 hours
	Avg	2.00624	2.67517	2.9153	3.06434	1.49161	1.93096	2.28937	2.4731
	SD	0.617341	0.141853	0.291818	0.379864	0.289312	0.187606	0.11202	0.303085
	ttest	2 hours	12 hours	24 hours	48 hours
	CSBv+tSpacerv+t v Spacerv+t	0.181867	0.000728028	0.00707936	0.0509354
	VANC
		CSBv+tSpacerv+t - 2	CSBv+tSpacerv+t - 12	CSBv+tSpacerv+t - 24	CSBv+tSpacerv+t - 48	Spacerv+t - 2	Spacerv+t - 12	Spacerv+t - 24	Spacerv+t - 48	VP -2	VP - 12	VP - 24	VP - 48
	1	2.21669	3.18808	3.51481	3.77605	0.676236	1.16256	1.41996	1.6974	3.16732	3.17026	3.17377	3.18041
	2	1.35622	3.27967	3.5832	3.84745	1.33486	1.93717	2.05346	2.05346	3.09237	3.09587	3.10003	3.10789
	3	2.49762	2.87087	3.06595	3.06595	1.52994	1.84535	1.93404	1.93404	1.19948	1.40875	1.49845	1.78469
	4	2.89686	3.23452	3.79393	4.32193	1.39915	1.65234	2.2938	2.77078
	Avg	2.24185	3.14329	3.48947	3.75284	1.23505	1.64936	1.92532	2.11392	2.48639	2.55829	2.59075	2.691
	SD	0.653052	0.185418	0.306317	0.518063	0.381281	0.345554	0.368633	0.462226	1.11513	0.996229	0.946677	0.785723
	ttest	2 hours	12 hours	24 hours	48 hours
	CSBv+tSpacerv+t v Spacerv+t	0.0373863	0.000266459	0.000617408	0.0032542
	CSBv+tSpacerv+t v VP	0.727304	0.289182	0.127242	0.0814578
	Spacerv+t v VP	0.0850175	0.142632	0.246073	0.27217
		Tobramycin								Vancomycin
		2 hours		12 hours		24 hours		48 hours		2 hours			12 hours			24 hours			48 hours
		CSBv+tSpacerv+t	Spacerv+t	CSBv+tSpacerv+t	Spacerv+t	CSBv+tSpacerv+t	Spacerv+t	CSBv+tSpacerv+t	Spacerv+t	CSBv+tSpacerv+t	Spacerv+t	VP	CSBv+tSpacerv+t	Spacerv+t	VP	CSBv+tSpacerv+t	Spacerv+t	VP	CSBv+tSpacerv+t	Spacerv+t	VP
	AUC	2.00624	1.49161	2.67517	1.93096	2.9153	2.28937	3.06434	2.4731	2.24185	1.23505	2.48639	3.14329	1.64936	2.55829	3.48947	1.92532	2.59075	3.75284	2.11392	2.691
	Std Error	0.30867	0.144656	0.0709265	0.0938031	0.145909	0.0560098	0.189932	0.151542	0.326526	0.190641	0.643818	0.0927089	0.172777	0.575173	0.153158	0.184316	0.546564	0.259031	0.231113	0.453637
